# Supplementary material for: Microtiter plate cultivation of oleaginous fungi and monitoring of lipogenesis by high-throughput FTIR spectroscopy
Source: Microb Cell Fact. 2017 Jun 9;16:101. doi: 10.1186/s12934-017-0716-7 (PMC5466753; doi:10.1186/s12934-017-0716-7)
Supplement: Supplementary file 2 — Additional file 2: Table S5. HTS-FTIR spectra of biomass. [file 12934_2017_716_MOESM2_ESM.xlsx]

## Sheet: BIOMASS SPECTRA
	3997.89	3995.96	3994.03	3992.1	3990.17	3988.24	3986.32	3984.39	3982.46	3980.53	3978.6	3976.67	3974.74	3972.82	3970.89	3968.96	3967.03	3965.1	3963.17	3961.24	3959.32	3957.39	3955.46	3953.53	3951.6	3949.67	3947.75	3945.82	3943.89	3941.96	3940.03	3938.1	3936.17	3934.25	3932.32	3930.39	3928.46	3926.53	3924.6	3922.67	3920.75	3918.82	3916.89	3914.96	3913.03	3911.1	3909.18	3907.25	3905.32
Mc20 d01_1-1	0.0273352	0.0273177	0.0273061	0.0272978	0.02728	0.0272427	0.0271934	0.0271472	0.027105	0.0270552	0.0269976	0.0269456	0.026903	0.0268566	0.0267984	0.0267404	0.0267001	0.0266763	0.0266503	0.0266105	0.0265642	0.0265252	0.0264944	0.0264616	0.0264173	0.026363	0.0263084	0.0262642	0.0262319	0.0261985	0.0261469	0.026072	0.0259853	0.025906	0.0258493	0.0258161	0.0257909	0.0257549	0.0256981	0.0256238	0.0255454	0.0254779	0.0254269	0.0253855	0.0253439	0.0252984	0.0252505	0.0252026	0.0251618
Mc20 d01_1-2	0.0157212	0.0156899	0.0156601	0.0156314	0.0156085	0.0155946	0.0155833	0.0155643	0.0155347	0.0155019	0.0154762	0.0154617	0.0154546	0.0154468	0.0154294	0.0153964	0.0153495	0.0152953	0.0152391	0.0151827	0.0151291	0.0150832	0.0150449	0.0150092	0.0149712	0.0149305	0.0148898	0.0148506	0.0148095	0.0147601	0.0147007	0.0146404	0.0145907	0.0145548	0.0145263	0.0144978	0.0144701	0.0144423	0.0144015	0.0143304	0.0142276	0.0141161	0.014024	0.0139617	0.0139242	0.0139018	0.0138856	0.0138709	0.013861
Mc20 d01_1-3	0.0119908	0.0119724	0.0119479	0.011915	0.0118749	0.0118334	0.0117968	0.0117693	0.0117474	0.0117202	0.0116805	0.0116319	0.0115852	0.0115486	0.0115219	0.011496	0.0114619	0.0114197	0.0113792	0.0113467	0.0113177	0.0112835	0.0112394	0.0111905	0.0111463	0.0111117	0.0110814	0.0110483	0.0110168	0.0109949	0.0109745	0.0109371	0.0108782	0.010816	0.0107684	0.0107322	0.0106942	0.0106518	0.010611	0.0105719	0.0105285	0.0104769	0.0104163	0.0103453	0.0102673	0.0101922	0.0101285	0.0100783	0.0100411
Mc20 d01_2-1	-0.000889514	-0.000917619	-0.000938646	-0.000958276	-0.000984052	-0.00101685	-0.00104805	-0.00106711	-0.00107428	-0.00107816	-0.00108301	-0.00108549	-0.00108549	-0.00109195	-0.00111446	-0.00115861	-0.00122248	-0.0012949	-0.00135725	-0.00139596	-0.00141505	-0.00143157	-0.00145979	-0.00149761	-0.00152986	-0.00154549	-0.00154972	-0.0015556	-0.00156731	-0.00157866	-0.00158681	-0.00159599	-0.0016093	-0.00162611	-0.00165097	-0.00169207	-0.00174962	-0.00181067	-0.00186109	-0.00189527	-0.00191465	-0.00192351	-0.001933	-0.00195727	-0.00200123	-0.00205601	-0.00210893	-0.00215179	-0.0021792
Mc20 d01_2-2	0.00223626	0.00219937	0.00218972	0.00220096	0.00220863	0.00219052	0.00214854	0.00210473	0.00207877	0.0020711	0.00207008	0.00206631	0.00205952	0.00205232	0.00204381	0.00202662	0.00199487	0.00195022	0.001901	0.00185566	0.00181825	0.00178862	0.00176346	0.00173734	0.0017081	0.00167783	0.00165028	0.00162874	0.00161448	0.00160224	0.00157763	0.00153165	0.0014737	0.0014237	0.0013888	0.00135582	0.00131183	0.00126225	0.00122294	0.00120243	0.00119218	0.00117531	0.00113915	0.00108606	0.00102801	0.000970876	0.000909887	0.000845767	0.00079732
Mc20 d01_2-3	-0.00430133	-0.00428785	-0.00427385	-0.00427821	-0.0043003	-0.00432506	-0.00434249	-0.00435443	-0.00436904	-0.00439743	-0.00444499	-0.00450207	-0.00454706	-0.00456909	-0.00458102	-0.00460443	-0.0046469	-0.0046955	-0.00473212	-0.00474974	-0.0047567	-0.00476817	-0.00479357	-0.00482864	-0.00486085	-0.00488373	-0.00490671	-0.00494019	-0.00497781	-0.00500606	-0.00502955	-0.00506686	-0.00511997	-0.00516448	-0.00518239	-0.00518689	-0.00520352	-0.00523815	-0.00527789	-0.00531134	-0.00533814	-0.00536478	-0.00539899	-0.00544629	-0.00550784	-0.00557904	-0.00564931	-0.0057024	-0.00572438
Mc20 d01_3-1	0.00556241	0.00556563	0.00555727	0.00552877	0.00548622	0.00544077	0.0053982	0.00536363	0.00534817	0.0053569	0.00537372	0.00537089	0.00533973	0.00530254	0.00528274	0.00527328	0.00524833	0.00519929	0.00514674	0.00511368	0.00509791	0.00507707	0.00503731	0.00498832	0.00495305	0.0049442	0.00495299	0.00495771	0.00493946	0.00489233	0.00482579	0.00475617	0.00469467	0.00464339	0.00460435	0.0045863	0.00459326	0.00460812	0.0046009	0.00455541	0.00448355	0.00441103	0.00435358	0.00430864	0.00426841	0.0042311	0.00420123	0.00418168	0.00416924
Mc20 d01_3-2	0.00353077	0.0035144	0.00347398	0.0034361	0.00341595	0.00341455	0.00342548	0.00343638	0.00342926	0.0033936	0.00334145	0.00330042	0.00328656	0.00329118	0.00329155	0.00327073	0.00322509	0.00316449	0.00310916	0.00308027	0.00308283	0.00309751	0.0030942	0.00305553	0.00299032	0.00292456	0.00287924	0.00285522	0.00283651	0.0028074	0.00276377	0.00271172	0.00266124	0.00262103	0.00259225	0.00256765	0.00254064	0.00251258	0.0024843	0.00244931	0.00240358	0.00235594	0.00231974	0.00229853	0.00228354	0.00226202	0.00222409	0.00217021	0.00211701
Mc20 d01_3-3	0.00133401	0.00126824	0.00121479	0.00118398	0.00117427	0.00117682	0.00118097	0.00117726	0.00115647	0.00111541	0.001064	0.00102012	0.00099171	0.000967867	0.000932974	0.00088527	0.000836741	0.000798202	0.000772503	0.00075894	0.000753625	0.000744108	0.00071486	0.000662461	0.000599959	0.000545138	0.00050678	0.000483534	0.000467752	0.000448991	0.000419581	0.000379162	0.000335456	0.000297402	0.000268391	0.00024451	0.000220397	0.000193903	0.000163863	0.000126264	7.72765e-05	1.65673e-05	-5.43571e-05	-0.000132568	-0.000208539	-0.000265509	-0.000290137	-0.000284342	-0.000268924
Mc20 d02_1-1	0.298245	0.298183	0.298148	0.298126	0.298087	0.298014	0.297924	0.297852	0.297808	0.297767	0.297693	0.29759	0.297498	0.297451	0.29744	0.29742	0.297352	0.29724	0.297112	0.29699	0.296869	0.296734	0.296593	0.296475	0.296405	0.296374	0.296352	0.296312	0.296258	0.296193	0.296097	0.295951	0.295774	0.295623	0.295522	0.295438	0.295328	0.295188	0.295038	0.294901	0.294807	0.294779	0.294779	0.29471	0.294513	0.29422	0.293924	0.293718	0.293686
Mc20 d02_1-2	0.241755	0.241766	0.241756	0.241727	0.241687	0.241644	0.241604	0.241576	0.241566	0.241571	0.241569	0.241539	0.241479	0.241407	0.241334	0.241263	0.241191	0.241129	0.241088	0.241063	0.241024	0.240937	0.240797	0.240645	0.240531	0.240471	0.24044	0.240408	0.240367	0.240312	0.240235	0.240126	0.240009	0.239926	0.239898	0.239898	0.239872	0.239787	0.239645	0.239475	0.239328	0.239256	0.239254	0.239253	0.239176	0.239007	0.238792	0.238603	0.238517
Mc20 d02_1-3	0.180545	0.180557	0.180549	0.180517	0.180478	0.180441	0.1804	0.180355	0.180314	0.180285	0.180272	0.180283	0.180308	0.180313	0.180271	0.1802	0.180138	0.180094	0.180048	0.179983	0.179915	0.179867	0.179838	0.179807	0.179758	0.179697	0.179644	0.179615	0.179611	0.179601	0.179542	0.179422	0.179289	0.179212	0.179208	0.179228	0.179213	0.179155	0.179077	0.179	0.178934	0.178889	0.178864	0.178836	0.178776	0.17868	0.178573	0.178501	0.178503
Mc20 d02_2-1	0.108214	0.108161	0.108109	0.108078	0.10806	0.108042	0.108032	0.108042	0.108061	0.108059	0.108022	0.107966	0.107921	0.107898	0.107884	0.107869	0.107846	0.107815	0.107772	0.107727	0.107693	0.107676	0.107663	0.107637	0.107601	0.107566	0.107548	0.107546	0.107549	0.107543	0.107515	0.107466	0.10741	0.107368	0.10735	0.107351	0.107355	0.10735	0.107321	0.107263	0.107191	0.107132	0.107103	0.107094	0.107083	0.10706	0.107025	0.106994	0.106986
Mc20 d02_2-2	0.151044	0.151056	0.151059	0.15104	0.151004	0.15096	0.150915	0.150882	0.150867	0.150857	0.150836	0.150799	0.150756	0.150718	0.150683	0.150643	0.150589	0.150522	0.150458	0.150418	0.150408	0.150413	0.150404	0.150358	0.150281	0.150203	0.150157	0.150156	0.150181	0.150193	0.150164	0.150094	0.150011	0.149942	0.149895	0.149856	0.149814	0.149771	0.149723	0.149662	0.149587	0.149522	0.149488	0.149473	0.149439	0.149368	0.149276	0.149193	0.149144
Mc20 d02_2-3	0.119123	0.119118	0.119094	0.119069	0.119054	0.119041	0.119021	0.118993	0.118959	0.118927	0.118907	0.118904	0.118907	0.118898	0.118871	0.118832	0.118786	0.118735	0.118688	0.118659	0.118649	0.118636	0.118601	0.118546	0.118493	0.11846	0.118446	0.11844	0.118435	0.11842	0.118389	0.11834	0.118282	0.118231	0.118189	0.11815	0.118108	0.118069	0.118035	0.118005	0.11798	0.11797	0.117973	0.117965	0.117915	0.117824	0.117721	0.11765	0.117638
Mc20 d02_3-1	0.176294	0.176268	0.176222	0.176159	0.176112	0.176096	0.176089	0.176068	0.176029	0.175985	0.175946	0.175909	0.17587	0.175831	0.175793	0.175754	0.175708	0.175653	0.175593	0.175536	0.175484	0.175436	0.175392	0.175355	0.175317	0.175266	0.175199	0.175138	0.175097	0.17506	0.174987	0.174866	0.17474	0.174663	0.174643	0.174637	0.174597	0.174515	0.17441	0.174305	0.174215	0.174152	0.174109	0.17406	0.173976	0.173854	0.173715	0.173596	0.173537
Mc20 d02_3-2	0.177738	0.177682	0.17765	0.177645	0.177642	0.17761	0.177542	0.177461	0.177402	0.177376	0.17737	0.177361	0.177335	0.177293	0.177242	0.177187	0.177129	0.177066	0.177	0.17693	0.17686	0.176797	0.176747	0.17671	0.176678	0.176644	0.176608	0.176577	0.176555	0.176526	0.176463	0.176354	0.176231	0.176137	0.176093	0.176073	0.176044	0.175996	0.175936	0.175874	0.17581	0.175748	0.175687	0.175622	0.175538	0.175428	0.175297	0.175174	0.175101
Mc20 d02_3-3	0.164069	0.16406	0.164046	0.164011	0.163947	0.163864	0.163791	0.163752	0.163752	0.16377	0.163782	0.163772	0.163736	0.163681	0.163624	0.163575	0.163533	0.163492	0.163453	0.163416	0.163367	0.163291	0.163199	0.163124	0.163089	0.163084	0.163076	0.163049	0.163011	0.162966	0.162902	0.162801	0.162684	0.162593	0.162542	0.162508	0.162461	0.162401	0.162336	0.162268	0.162206	0.162163	0.16213	0.162069	0.161955	0.1618	0.161648	0.161545	0.161531
Mc20 d03_1-1	0.210603	0.210579	0.210581	0.210574	0.210528	0.210454	0.210392	0.21037	0.210385	0.210407	0.210412	0.210399	0.21038	0.210351	0.210302	0.210235	0.21017	0.210125	0.210099	0.210075	0.210037	0.209985	0.209934	0.209885	0.209825	0.209753	0.209688	0.209652	0.20964	0.209622	0.209572	0.209488	0.209396	0.209329	0.209298	0.20928	0.209252	0.209207	0.20915	0.209084	0.209013	0.208953	0.208911	0.208874	0.208824	0.208752	0.208662	0.208578	0.208543
Mc20 d03_1-2	0.239378	0.239305	0.239247	0.239219	0.239214	0.23922	0.239231	0.239251	0.239277	0.239296	0.239285	0.239232	0.239143	0.239048	0.238977	0.238934	0.238898	0.238846	0.238775	0.238708	0.238659	0.238618	0.238568	0.238509	0.238454	0.238416	0.238383	0.238335	0.238274	0.238215	0.23816	0.238093	0.238014	0.237958	0.23794	0.237923	0.23786	0.237752	0.237628	0.237524	0.23747	0.237473	0.237489	0.237434	0.237268	0.237026	0.236787	0.236624	0.236599
Mc20 d03_1-3	0.251746	0.251679	0.251645	0.251631	0.251601	0.251537	0.251455	0.251393	0.251372	0.251378	0.251376	0.251347	0.251305	0.251276	0.251256	0.251219	0.251158	0.251095	0.251052	0.251021	0.25097	0.250883	0.250782	0.250711	0.250692	0.250708	0.250717	0.25069	0.250631	0.250548	0.250442	0.25032	0.250211	0.250145	0.250115	0.250071	0.249985	0.249879	0.249794	0.249741	0.249712	0.249697	0.249678	0.249619	0.249497	0.249325	0.249146	0.249018	0.248992
Mc20 d03_2-1	0.21292	0.212899	0.212878	0.21286	0.212837	0.212797	0.212749	0.212719	0.212723	0.212743	0.212751	0.212744	0.212735	0.212729	0.21271	0.212663	0.212592	0.21252	0.21247	0.212445	0.212432	0.212416	0.212388	0.212353	0.212315	0.212279	0.212235	0.212173	0.212086	0.21198	0.211859	0.211736	0.211641	0.21161	0.211636	0.211664	0.211647	0.211595	0.211541	0.211505	0.211492	0.211497	0.211493	0.211436	0.211308	0.211127	0.210943	0.210816	0.210805
Mc20 d03_2-2	0.152147	0.152148	0.152176	0.152205	0.152222	0.152225	0.152221	0.152212	0.152199	0.152175	0.152138	0.1521	0.152085	0.152096	0.152108	0.152091	0.15204	0.151975	0.151917	0.151876	0.151854	0.151846	0.151842	0.151835	0.15182	0.151792	0.151756	0.151725	0.151712	0.151702	0.151657	0.15156	0.151443	0.151365	0.151351	0.15137	0.151376	0.151359	0.151334	0.151314	0.1513	0.151293	0.151287	0.151265	0.151209	0.151125	0.151043	0.150999	0.151023
Mc20 d03_2-3	0.174012	0.173967	0.173933	0.17392	0.173917	0.173905	0.17388	0.173858	0.173849	0.173847	0.173839	0.173818	0.173782	0.173735	0.173686	0.173644	0.173608	0.173579	0.173564	0.173574	0.173599	0.173611	0.173591	0.173546	0.173498	0.173459	0.17342	0.173373	0.173322	0.173269	0.17321	0.173153	0.173122	0.173129	0.173147	0.173134	0.173088	0.173034	0.172984	0.172922	0.172847	0.172788	0.172767	0.172766	0.172741	0.172668	0.172566	0.172493	0.1725
Mc20 d03_3-1	0.214963	0.214952	0.214928	0.214892	0.214849	0.214805	0.214764	0.214732	0.214707	0.214679	0.214642	0.214606	0.21458	0.214563	0.214545	0.214516	0.214472	0.214415	0.214361	0.214328	0.214316	0.214303	0.214267	0.214211	0.214159	0.214119	0.214079	0.214028	0.213977	0.21394	0.213904	0.213847	0.213778	0.213731	0.213714	0.21369	0.21363	0.213551	0.213488	0.21345	0.213425	0.213404	0.213371	0.2133	0.213177	0.213021	0.21287	0.21276	0.21273
Mc20 d03_3-2	0.173264	0.173271	0.173298	0.173313	0.173293	0.17325	0.173219	0.173225	0.173252	0.173271	0.173266	0.17325	0.173244	0.173257	0.173273	0.173262	0.17321	0.17313	0.173054	0.173001	0.172967	0.172937	0.172904	0.17287	0.172834	0.172791	0.172739	0.172692	0.172664	0.172643	0.172605	0.172542	0.172479	0.172445	0.172435	0.172421	0.172389	0.172358	0.172341	0.172327	0.172307	0.17229	0.172279	0.172253	0.172194	0.172111	0.17203	0.171972	0.171966
Mc20 d03_3-3	0.13128	0.131251	0.131208	0.131166	0.131145	0.131152	0.131172	0.131193	0.1312	0.131188	0.131159	0.13113	0.131116	0.131121	0.131127	0.131113	0.131071	0.131016	0.130977	0.130969	0.13098	0.13098	0.130959	0.130933	0.130923	0.130927	0.130926	0.130898	0.130847	0.130792	0.130746	0.130708	0.130674	0.13065	0.130635	0.130619	0.130599	0.130589	0.130592	0.130581	0.130539	0.130483	0.130441	0.130409	0.130359	0.130276	0.130182	0.130118	0.130116
Mc20 d04_1-1	0.265718	0.26568	0.265666	0.265684	0.265719	0.265732	0.265696	0.265623	0.265556	0.265532	0.265555	0.265599	0.265623	0.2656	0.265531	0.265442	0.26536	0.265296	0.26525	0.265215	0.265173	0.265101	0.264989	0.264862	0.26476	0.264701	0.264666	0.264627	0.264578	0.264527	0.264465	0.264378	0.264274	0.264191	0.26415	0.264132	0.264108	0.264072	0.264025	0.263959	0.263884	0.263834	0.263824	0.263809	0.263728	0.263558	0.263344	0.263169	0.263115
Mc20 d04_1-2	0.223932	0.223897	0.223842	0.223795	0.223761	0.223726	0.223684	0.223651	0.223635	0.223623	0.223602	0.223582	0.223577	0.223588	0.223597	0.223593	0.223572	0.223536	0.223482	0.223414	0.223346	0.223283	0.223218	0.223142	0.223069	0.223017	0.222993	0.222983	0.222977	0.222965	0.222937	0.22289	0.222835	0.222788	0.222745	0.222688	0.222607	0.222517	0.22244	0.222394	0.222389	0.222413	0.222429	0.222392	0.222287	0.222137	0.221984	0.22188	0.221872
Mc20 d04_1-3	0.281489	0.281413	0.281355	0.28133	0.281334	0.281349	0.281353	0.281332	0.281285	0.281224	0.281173	0.281152	0.281159	0.281166	0.281137	0.281062	0.280961	0.280857	0.280762	0.280675	0.280595	0.280521	0.280454	0.280394	0.280342	0.280292	0.280239	0.280191	0.280153	0.280112	0.280028	0.279887	0.279735	0.279645	0.279636	0.279638	0.279579	0.279462	0.279335	0.279225	0.279143	0.279104	0.279107	0.279097	0.279011	0.278834	0.27862	0.278462	0.278447
Mc20 d04_2-1	0.222621	0.222586	0.222558	0.222539	0.22251	0.222461	0.222413	0.222393	0.22241	0.222446	0.222481	0.222495	0.222474	0.222432	0.222398	0.222386	0.222379	0.222351	0.2223	0.222246	0.222209	0.222183	0.222146	0.222093	0.222043	0.222012	0.221994	0.22197	0.221941	0.22191	0.221864	0.221793	0.221717	0.221677	0.221685	0.221704	0.22169	0.221636	0.221565	0.221502	0.221462	0.221443	0.221418	0.221357	0.221255	0.221143	0.221052	0.221008	0.221038
Mc20 d04_2-2	0.270332	0.270344	0.270368	0.270378	0.270349	0.270274	0.270177	0.270095	0.270058	0.270066	0.270103	0.270142	0.270157	0.270125	0.270049	0.269957	0.269878	0.269816	0.269763	0.269715	0.269668	0.269609	0.269529	0.269441	0.269371	0.269334	0.269328	0.269334	0.269334	0.269306	0.269231	0.269116	0.268993	0.268897	0.268839	0.268796	0.268755	0.268713	0.268665	0.268599	0.268525	0.268481	0.268472	0.26846	0.268396	0.268272	0.268119	0.267985	0.267921
Mc20 d04_2-3	0.204857	0.204848	0.204829	0.204806	0.204783	0.204758	0.204728	0.204705	0.204701	0.204713	0.204732	0.204751	0.20476	0.204746	0.2047	0.204637	0.204588	0.204566	0.204562	0.204553	0.204528	0.204488	0.204443	0.204403	0.204366	0.204318	0.204246	0.204163	0.2041	0.204077	0.204079	0.204076	0.204059	0.204037	0.204011	0.203972	0.203921	0.203872	0.203835	0.203803	0.203776	0.203757	0.203741	0.203704	0.20363	0.203527	0.203427	0.203373	0.203409
Mc20 d04_3-1	0.257371	0.257376	0.257401	0.257442	0.257481	0.257496	0.257471	0.257418	0.257368	0.257337	0.257316	0.257284	0.257232	0.257166	0.257106	0.257061	0.257024	0.256982	0.256935	0.256895	0.256865	0.256825	0.256761	0.256686	0.256627	0.256602	0.256597	0.256591	0.256571	0.256534	0.256471	0.256377	0.256279	0.256219	0.256202	0.256182	0.25612	0.25603	0.255946	0.255877	0.255823	0.255799	0.255809	0.255815	0.255756	0.255604	0.255399	0.255233	0.255203
Mc20 d04_3-2	0.270677	0.270653	0.27061	0.270548	0.270485	0.270446	0.270445	0.27048	0.270537	0.270596	0.270625	0.270601	0.27053	0.270443	0.270363	0.2703	0.270256	0.270231	0.270215	0.270186	0.270129	0.270051	0.269973	0.269912	0.269866	0.269823	0.269778	0.269738	0.269708	0.269668	0.269585	0.269449	0.269292	0.26917	0.269116	0.269116	0.269133	0.269133	0.269088	0.268994	0.268885	0.268807	0.268763	0.268714	0.268628	0.268506	0.268375	0.268276	0.268259
Mc20 d04_3-3	0.234819	0.234788	0.23476	0.23475	0.23475	0.234744	0.234736	0.234732	0.234725	0.234701	0.234663	0.234634	0.234624	0.234615	0.234586	0.23454	0.23449	0.234446	0.234409	0.234384	0.234367	0.23434	0.23429	0.234224	0.234165	0.234125	0.234088	0.234035	0.233964	0.23389	0.233819	0.233755	0.23371	0.233701	0.233706	0.233678	0.233597	0.233494	0.233406	0.233341	0.233296	0.233273	0.233267	0.233245	0.233168	0.233028	0.232866	0.23275	0.232743
Mc20 d05_1-1	0.255283	0.255234	0.255231	0.255276	0.255336	0.255369	0.255364	0.255341	0.255314	0.255273	0.255217	0.25517	0.255152	0.255144	0.255107	0.255027	0.254928	0.254845	0.254796	0.254774	0.254759	0.254732	0.254682	0.254619	0.254557	0.254512	0.254491	0.254493	0.254515	0.254541	0.254532	0.254458	0.254345	0.254248	0.254189	0.254132	0.25405	0.253964	0.253903	0.253873	0.25386	0.253866	0.253885	0.253887	0.253832	0.25371	0.253554	0.253422	0.253376
Mc20 d05_1-2	0.23607	0.236066	0.236076	0.236088	0.236102	0.236123	0.236138	0.236125	0.236077	0.236011	0.235948	0.235905	0.235889	0.2359	0.23592	0.235921	0.235882	0.235813	0.235744	0.235707	0.235696	0.235675	0.235617	0.235546	0.235508	0.235515	0.235526	0.235498	0.235427	0.235338	0.23525	0.235173	0.235117	0.235101	0.235124	0.23515	0.235142	0.235095	0.235035	0.234984	0.234948	0.23492	0.234881	0.234816	0.234717	0.234605	0.234514	0.234483	0.234532
Mc20 d05_1-3	0.327602	0.327501	0.327421	0.327383	0.327383	0.327404	0.327431	0.327446	0.327431	0.327366	0.327257	0.327143	0.327066	0.327035	0.327021	0.326999	0.326967	0.326929	0.326876	0.326796	0.326701	0.326605	0.326508	0.326399	0.326277	0.326162	0.326086	0.326067	0.326083	0.326081	0.326009	0.325859	0.32568	0.325528	0.325411	0.32529	0.325149	0.325029	0.324964	0.324931	0.324898	0.324863	0.324828	0.324755	0.324603	0.324381	0.324142	0.323957	0.323905
Mc20 d05_2-1	0.270727	0.270744	0.27076	0.270754	0.270716	0.270652	0.270588	0.27055	0.270542	0.270546	0.27054	0.270513	0.270477	0.270455	0.270456	0.270464	0.270445	0.27038	0.270288	0.270209	0.27017	0.270155	0.270136	0.2701	0.270054	0.270003	0.26995	0.269906	0.26988	0.269865	0.269828	0.269742	0.269626	0.269536	0.269502	0.269494	0.269462	0.269389	0.269297	0.269217	0.269182	0.269204	0.269251	0.269253	0.269164	0.269005	0.268835	0.268718	0.268706
Mc20 d05_2-2	0.260677	0.260625	0.260554	0.260486	0.260447	0.260443	0.260466	0.260495	0.260516	0.260526	0.260536	0.260548	0.260554	0.26054	0.260504	0.260451	0.260384	0.260314	0.260257	0.260218	0.260183	0.260137	0.26008	0.26003	0.260003	0.259986	0.259946	0.259859	0.259742	0.259628	0.259543	0.259492	0.25948	0.259513	0.259574	0.259605	0.259556	0.259428	0.259278	0.25917	0.259131	0.259137	0.259143	0.259117	0.259052	0.258957	0.258853	0.258776	0.258772
Mc20 d05_2-3	0.236937	0.236944	0.236942	0.236928	0.2369	0.236857	0.236813	0.236792	0.236803	0.23683	0.236849	0.236853	0.236851	0.236849	0.236836	0.236795	0.236729	0.236661	0.236616	0.236594	0.23657	0.236528	0.236483	0.236461	0.236461	0.236449	0.2364	0.236331	0.236281	0.236264	0.236248	0.236188	0.23609	0.236003	0.235966	0.235957	0.235934	0.235891	0.235846	0.235803	0.235747	0.235683	0.235628	0.235584	0.235526	0.235439	0.235339	0.235266	0.235261
Mc20 d05_3-1	0.344479	0.344459	0.344455	0.34444	0.344388	0.344313	0.344254	0.344237	0.344248	0.344263	0.344262	0.344238	0.344192	0.344132	0.344062	0.34397	0.343852	0.343728	0.34363	0.343562	0.343503	0.343431	0.343349	0.343283	0.343247	0.343227	0.343188	0.343119	0.343037	0.342964	0.342884	0.342767	0.342626	0.342521	0.342486	0.342476	0.34241	0.342268	0.342095	0.341946	0.341851	0.341809	0.34179	0.341749	0.341644	0.341467	0.34125	0.341065	0.341006
Mc20 d05_3-2	0.329564	0.329502	0.329448	0.329416	0.329401	0.32938	0.329342	0.329309	0.329303	0.329315	0.32931	0.329271	0.329207	0.329138	0.329073	0.329009	0.32895	0.328895	0.328838	0.328766	0.328666	0.328548	0.328444	0.328386	0.328376	0.328385	0.328369	0.328303	0.328199	0.328081	0.327959	0.327831	0.32771	0.327635	0.327617	0.327614	0.327579	0.327511	0.327435	0.327352	0.327259	0.327165	0.327079	0.326979	0.326839	0.326668	0.326501	0.326383	0.326352
Mc20 d05_3-3	0.312214	0.312169	0.312143	0.312133	0.312129	0.312117	0.312094	0.312065	0.312035	0.312005	0.311966	0.31191	0.311839	0.311768	0.311723	0.311713	0.311719	0.3117	0.31163	0.311523	0.311419	0.311347	0.311301	0.311265	0.311231	0.311196	0.311152	0.311101	0.311054	0.311005	0.31092	0.310782	0.310623	0.310508	0.310458	0.310427	0.310366	0.310279	0.310195	0.310123	0.310059	0.310014	0.309986	0.309935	0.309819	0.309643	0.30946	0.309337	0.309327
Mc20 d06_1-1	0.214093	0.214097	0.214084	0.214048	0.214001	0.213961	0.213934	0.21391	0.213879	0.21385	0.213836	0.213844	0.213868	0.213886	0.213871	0.213806	0.213711	0.213628	0.213593	0.213605	0.213629	0.213638	0.213632	0.213623	0.213607	0.213566	0.213497	0.213435	0.213418	0.213439	0.213444	0.213395	0.213316	0.213258	0.213231	0.213199	0.213134	0.213059	0.213009	0.212986	0.212976	0.212973	0.212979	0.212969	0.212906	0.212784	0.212635	0.212526	0.21252
Mc20 d06_1-2	0.187446	0.187466	0.187473	0.187468	0.18745	0.187416	0.18737	0.18733	0.187312	0.187325	0.18736	0.1874	0.187425	0.187424	0.187399	0.187357	0.18731	0.18727	0.187248	0.187251	0.187269	0.187285	0.187289	0.187287	0.187296	0.18731	0.187302	0.187263	0.187229	0.187226	0.187228	0.187189	0.187101	0.187001	0.186923	0.186866	0.186823	0.186796	0.186783	0.186762	0.186722	0.186683	0.186669	0.186668	0.18665	0.186601	0.186535	0.186484	0.186486
Mc20 d06_1-3	0.206544	0.206503	0.206471	0.206439	0.206394	0.20634	0.206293	0.20627	0.206278	0.206311	0.206351	0.206389	0.206416	0.206426	0.206414	0.206385	0.206355	0.206335	0.206323	0.206314	0.206301	0.206274	0.206228	0.206179	0.206151	0.206148	0.206145	0.20613	0.206112	0.20609	0.20604	0.205949	0.205852	0.205804	0.205814	0.205833	0.20581	0.205748	0.205676	0.205618	0.20558	0.205561	0.205547	0.205519	0.205454	0.205346	0.205216	0.205118	0.205109
Mc20 d06_2-1	0.259212	0.259207	0.259167	0.259112	0.259068	0.259056	0.259086	0.259149	0.25921	0.259227	0.259189	0.259128	0.259088	0.259085	0.259093	0.259073	0.259009	0.258916	0.258823	0.258754	0.258715	0.258695	0.25868	0.258668	0.258657	0.258641	0.258611	0.258569	0.258532	0.258506	0.258469	0.258401	0.258318	0.25826	0.258238	0.258221	0.258182	0.258134	0.258098	0.258071	0.25804	0.25801	0.25799	0.257974	0.25794	0.257865	0.257748	0.25763	0.257579
Mc20 d06_2-2	0.27557	0.275559	0.275555	0.275558	0.27557	0.275576	0.275565	0.27554	0.275528	0.275545	0.275576	0.275591	0.275578	0.275553	0.275542	0.275546	0.275544	0.275511	0.275446	0.275367	0.275296	0.275231	0.275161	0.275081	0.275006	0.274965	0.274966	0.274993	0.275016	0.275003	0.274929	0.27479	0.274624	0.27449	0.274419	0.274394	0.274381	0.274365	0.274344	0.274307	0.274253	0.2742	0.27416	0.274111	0.27402	0.273889	0.273751	0.273656	0.27365
Mc20 d06_2-3	0.292625	0.292603	0.292592	0.292609	0.292648	0.29268	0.292678	0.292644	0.292602	0.292572	0.292556	0.29254	0.292509	0.292463	0.292414	0.292373	0.292349	0.292342	0.292345	0.292332	0.292271	0.292154	0.29202	0.291925	0.291899	0.291913	0.291915	0.291884	0.291836	0.291783	0.291708	0.291593	0.291461	0.291359	0.291312	0.291294	0.291269	0.291219	0.291144	0.291054	0.290979	0.290951	0.290957	0.290931	0.290832	0.290678	0.290521	0.290417	0.290403
Mc20 d06_3-1	0.265791	0.265764	0.265744	0.265727	0.2657	0.265657	0.265609	0.265589	0.265612	0.265659	0.265695	0.265699	0.265674	0.26563	0.26557	0.265499	0.265428	0.265363	0.265297	0.265228	0.265164	0.265117	0.265089	0.265073	0.265064	0.265053	0.265036	0.265018	0.265007	0.264992	0.264943	0.264849	0.264749	0.264696	0.264695	0.264692	0.264634	0.264524	0.264412	0.264342	0.264328	0.264348	0.264348	0.264279	0.264128	0.263926	0.263733	0.26362	0.263642
Mc20 d06_3-2	0.305197	0.305203	0.305198	0.305163	0.3051	0.305035	0.304995	0.304999	0.305039	0.305084	0.305096	0.305059	0.304991	0.30492	0.304871	0.304847	0.304833	0.304807	0.304762	0.304701	0.304633	0.304558	0.304466	0.304351	0.30423	0.304135	0.304077	0.304037	0.303991	0.303929	0.303851	0.303756	0.303657	0.303578	0.303525	0.303477	0.303408	0.303321	0.303235	0.303173	0.303149	0.30315	0.303128	0.303026	0.302833	0.302582	0.302324	0.302119	0.302044
Mc20 d06_3-3	0.302055	0.302024	0.302034	0.302078	0.302119	0.302124	0.30209	0.302049	0.302022	0.302002	0.301972	0.301932	0.301895	0.301858	0.3018	0.301704	0.301587	0.301488	0.301424	0.301379	0.301329	0.301264	0.301189	0.301114	0.301045	0.300981	0.300919	0.30086	0.300814	0.300771	0.300694	0.300564	0.300414	0.30031	0.300282	0.300297	0.300299	0.300262	0.300193	0.300099	0.299995	0.299916	0.299878	0.299849	0.299765	0.299601	0.299396	0.299237	0.299209
Mc20 d07_1-1	0.248659	0.248663	0.24867	0.248682	0.248685	0.24866	0.24861	0.248566	0.248556	0.248585	0.24863	0.248663	0.248663	0.248624	0.248558	0.248482	0.248415	0.24837	0.248347	0.248332	0.248306	0.248252	0.248172	0.248086	0.248029	0.248018	0.24803	0.248027	0.247981	0.247894	0.247777	0.247652	0.247559	0.247525	0.247532	0.247526	0.24748	0.247407	0.247331	0.247253	0.247183	0.247148	0.247156	0.247169	0.247129	0.24702	0.24688	0.246778	0.246773
Mc20 d07_1-2	0.279662	0.279668	0.27966	0.279643	0.279629	0.279622	0.279614	0.279604	0.279597	0.279598	0.279607	0.27962	0.279616	0.279571	0.279473	0.279348	0.27924	0.279183	0.279172	0.279177	0.279165	0.279116	0.279032	0.278936	0.278864	0.278845	0.27887	0.278902	0.278907	0.278864	0.278754	0.278593	0.278446	0.278384	0.278404	0.278417	0.278359	0.278243	0.27812	0.27803	0.277989	0.277992	0.277994	0.277929	0.277781	0.277599	0.277446	0.277368	0.277396
Mc20 d07_1-3	0.278231	0.278221	0.27823	0.278235	0.27822	0.278187	0.278145	0.278107	0.278083	0.278079	0.27809	0.278103	0.278101	0.278071	0.278004	0.277903	0.277792	0.277695	0.277613	0.277533	0.277457	0.277408	0.277384	0.277352	0.277277	0.277171	0.277081	0.277044	0.277044	0.27703	0.276955	0.276828	0.276708	0.276655	0.276664	0.276665	0.276604	0.276494	0.276375	0.276277	0.27621	0.276181	0.276176	0.276152	0.276073	0.275941	0.275791	0.27567	0.275633
Mc20 d07_2-1	0.254679	0.254669	0.25464	0.254611	0.254586	0.254542	0.254476	0.254417	0.254398	0.254414	0.254428	0.254413	0.25438	0.254362	0.254368	0.254379	0.254366	0.254318	0.254246	0.254175	0.254119	0.254077	0.254038	0.254005	0.253995	0.254004	0.254008	0.253989	0.253961	0.253937	0.253903	0.253834	0.253741	0.253658	0.253607	0.253574	0.25354	0.253505	0.253474	0.253443	0.25341	0.25339	0.253381	0.253348	0.253258	0.253117	0.25297	0.252873	0.252872
Mc20 d07_2-2	0.291065	0.291087	0.291112	0.291127	0.291117	0.291076	0.291028	0.291008	0.291017	0.291031	0.29103	0.291019	0.291004	0.290977	0.290935	0.290893	0.290864	0.29084	0.290804	0.290745	0.290666	0.290577	0.290499	0.290456	0.290445	0.29043	0.290373	0.290284	0.290199	0.290129	0.290039	0.289903	0.289762	0.289689	0.289704	0.289743	0.289735	0.289675	0.289599	0.289532	0.289486	0.289469	0.289468	0.289427	0.289297	0.289094	0.288883	0.288743	0.288729
Mc20 d07_2-3	0.280212	0.280172	0.280145	0.280132	0.280119	0.280093	0.280054	0.280013	0.279983	0.279972	0.279985	0.280021	0.280058	0.280067	0.280041	0.279988	0.279919	0.279844	0.279777	0.27973	0.279696	0.279653	0.279588	0.279509	0.279432	0.279372	0.279342	0.279346	0.279364	0.279355	0.279286	0.279162	0.279027	0.278931	0.278885	0.27886	0.278826	0.278778	0.278723	0.278657	0.278582	0.27852	0.278477	0.27843	0.278346	0.278219	0.278072	0.277956	0.277937
Mc20 d07_3-1	0.386729	0.386676	0.386651	0.38665	0.386649	0.386625	0.386582	0.386542	0.386515	0.386483	0.38642	0.386324	0.386221	0.386138	0.386082	0.386033	0.38597	0.385894	0.385816	0.385737	0.385635	0.385498	0.385345	0.385212	0.385121	0.385056	0.384987	0.384896	0.384791	0.384681	0.384557	0.384417	0.384288	0.384206	0.384153	0.384063	0.383903	0.383717	0.383561	0.383435	0.383317	0.383205	0.383101	0.382989	0.382846	0.382677	0.382521	0.382432	0.382457
Mc20 d07_3-2	0.370011	0.369951	0.369893	0.369851	0.369821	0.369796	0.369773	0.369754	0.369735	0.369702	0.369659	0.36963	0.369638	0.369677	0.369708	0.369693	0.36961	0.369461	0.369273	0.369093	0.368961	0.368887	0.368849	0.368817	0.368767	0.368688	0.36858	0.368457	0.368336	0.368206	0.368036	0.367821	0.367615	0.367499	0.367495	0.367528	0.367511	0.367424	0.3673	0.36717	0.367044	0.366935	0.366844	0.366744	0.366603	0.366415	0.366213	0.366069	0.366065
Mc20 d07_3-3	0.378471	0.378383	0.378314	0.378281	0.378273	0.37827	0.378267	0.378264	0.378256	0.378231	0.378188	0.378126	0.378049	0.377961	0.377878	0.37781	0.377749	0.377665	0.377542	0.3774	0.377267	0.377148	0.377022	0.376882	0.376755	0.376671	0.376637	0.376624	0.376589	0.376493	0.376323	0.376111	0.375928	0.375834	0.375806	0.375755	0.375633	0.375479	0.37534	0.375217	0.375111	0.375058	0.375063	0.375054	0.374953	0.374752	0.374506	0.374291	0.374182
Mc20 d08_1-1	0.330293	0.330249	0.330211	0.330172	0.330134	0.330116	0.330124	0.330143	0.330153	0.330145	0.33012	0.330078	0.330019	0.329955	0.329895	0.329833	0.329757	0.329669	0.329586	0.32953	0.329503	0.329483	0.329437	0.329365	0.329296	0.329256	0.329233	0.329198	0.32914	0.329064	0.328966	0.328836	0.328693	0.328576	0.328506	0.328453	0.328381	0.328287	0.328193	0.32811	0.328047	0.328018	0.328023	0.328023	0.327966	0.327822	0.327607	0.327388	0.327259
Mc20 d08_1-2	0.362804	0.362813	0.362775	0.362702	0.362628	0.362564	0.362501	0.362437	0.362395	0.362398	0.362443	0.362492	0.362499	0.362443	0.362338	0.362226	0.362135	0.362065	0.361995	0.361913	0.361811	0.361689	0.361558	0.361452	0.361395	0.361374	0.361343	0.361274	0.361174	0.361057	0.360915	0.360743	0.360587	0.360512	0.360517	0.360518	0.360444	0.360313	0.360184	0.360087	0.360031	0.360021	0.360033	0.359999	0.359845	0.359562	0.359219	0.358936	0.358831
Mc20 d08_1-3	0.29014	0.29011	0.290083	0.290071	0.290077	0.290086	0.290089	0.290088	0.290083	0.290065	0.290031	0.289992	0.289954	0.289916	0.289871	0.289816	0.289759	0.289701	0.289648	0.28961	0.289586	0.289554	0.289496	0.289421	0.289358	0.289321	0.289302	0.289284	0.289262	0.289228	0.289157	0.289035	0.288888	0.288769	0.288699	0.288648	0.288578	0.288486	0.288391	0.28831	0.288266	0.288277	0.288313	0.288304	0.288209	0.288043	0.28785	0.287684	0.287613
Mc20 d08_2-1	0.364574	0.364549	0.364514	0.364475	0.364445	0.364432	0.364425	0.364401	0.364353	0.364306	0.364285	0.364295	0.364313	0.364303	0.364231	0.364095	0.36393	0.363783	0.363669	0.363579	0.363506	0.36345	0.363405	0.363361	0.363323	0.363295	0.363266	0.363216	0.363138	0.363038	0.36291	0.362754	0.362593	0.362474	0.362406	0.362344	0.362241	0.3621	0.361956	0.361839	0.361768	0.361757	0.361782	0.361771	0.361665	0.361469	0.361237	0.361042	0.360962
Mc20 d08_2-2	0.36703	0.367008	0.366953	0.366881	0.366811	0.36675	0.366693	0.366643	0.366608	0.36659	0.366593	0.36662	0.36666	0.366692	0.366688	0.366637	0.366549	0.366448	0.366351	0.366263	0.36617	0.366061	0.365949	0.365863	0.365818	0.365792	0.365742	0.365649	0.365533	0.365419	0.3653	0.365158	0.365012	0.364919	0.364905	0.364914	0.364875	0.364772	0.364637	0.364497	0.364379	0.364312	0.364287	0.36424	0.364112	0.363912	0.363706	0.363569	0.363552
Mc20 d08_2-3	0.363479	0.363389	0.363319	0.363275	0.363253	0.363243	0.36324	0.363245	0.363252	0.363256	0.363255	0.36325	0.363238	0.363213	0.363165	0.363087	0.362974	0.362828	0.362667	0.362528	0.362446	0.362408	0.36236	0.362267	0.362144	0.362035	0.361959	0.361904	0.361854	0.361797	0.361711	0.361573	0.361395	0.361226	0.361102	0.361009	0.360919	0.360825	0.360737	0.360664	0.360622	0.360622	0.36063	0.360573	0.360412	0.360174	0.359917	0.359717	0.359651
Mc20 d08_3-1	0.304142	0.304071	0.303995	0.303932	0.303887	0.303859	0.303852	0.303865	0.303888	0.303903	0.303906	0.303905	0.303909	0.303921	0.303927	0.303905	0.303834	0.303721	0.303603	0.303514	0.303453	0.303389	0.303317	0.303267	0.303267	0.303298	0.303315	0.303292	0.30324	0.30317	0.303076	0.302955	0.302831	0.30274	0.302691	0.302653	0.302598	0.302533	0.302477	0.302429	0.30238	0.302334	0.302281	0.302193	0.302058	0.301906	0.301787	0.301739	0.301783
Mc20 d08_3-2	0.306715	0.306683	0.306658	0.306642	0.30663	0.30661	0.306571	0.306525	0.306502	0.306505	0.306507	0.306486	0.306454	0.306436	0.306436	0.306431	0.306397	0.306325	0.306231	0.306144	0.306082	0.306032	0.305967	0.305883	0.305801	0.305742	0.305702	0.305671	0.305644	0.305613	0.305553	0.305449	0.305331	0.305252	0.305233	0.305229	0.305181	0.305079	0.30496	0.304866	0.30482	0.304817	0.304821	0.304783	0.304676	0.304507	0.304315	0.304167	0.304138
Mc20 d08_3-3	0.314123	0.314094	0.314094	0.314109	0.314127	0.314132	0.314107	0.314058	0.314014	0.314004	0.314018	0.314024	0.314004	0.313968	0.31392	0.313847	0.313751	0.313665	0.313615	0.313586	0.313543	0.313477	0.313404	0.31334	0.313281	0.313217	0.313144	0.313074	0.313018	0.312971	0.312904	0.312798	0.312669	0.312557	0.312484	0.312428	0.312352	0.312248	0.312139	0.312047	0.311994	0.311993	0.312022	0.312017	0.311924	0.311747	0.311549	0.31141	0.311405
Mc20 d09_1-1	0.195399	0.195377	0.195353	0.19533	0.195303	0.19527	0.195238	0.195213	0.195196	0.195188	0.19519	0.195209	0.195243	0.195271	0.195266	0.195214	0.195138	0.195077	0.19505	0.195048	0.195046	0.19503	0.195008	0.195	0.195016	0.195038	0.195036	0.194998	0.194945	0.194903	0.194865	0.194802	0.194709	0.194624	0.194584	0.194583	0.194581	0.194551	0.194497	0.194431	0.194375	0.194346	0.194339	0.194323	0.194271	0.194186	0.194095	0.194042	0.194073
Mc20 d09_1-2	0.210426	0.210434	0.210454	0.210476	0.210485	0.210468	0.210427	0.210377	0.210331	0.210293	0.210277	0.210292	0.210325	0.21034	0.210308	0.210229	0.210132	0.210059	0.210033	0.21005	0.210074	0.210064	0.210006	0.209925	0.209859	0.209821	0.209795	0.209763	0.209729	0.209708	0.209693	0.209665	0.209621	0.209584	0.209566	0.209558	0.209543	0.209525	0.209506	0.209476	0.20943	0.209385	0.209356	0.209331	0.20928	0.209188	0.209076	0.208989	0.208978
Mc20 d09_1-3	0.213234	0.213232	0.213226	0.213217	0.213211	0.213207	0.213213	0.213242	0.213292	0.213335	0.213344	0.213315	0.21327	0.213221	0.213172	0.213121	0.213073	0.213039	0.213026	0.213029	0.213033	0.213024	0.212999	0.212969	0.212941	0.212916	0.21289	0.212875	0.212888	0.212918	0.212914	0.212837	0.212706	0.212587	0.21252	0.212482	0.212434	0.212377	0.212328	0.212286	0.212237	0.212185	0.212145	0.212108	0.21205	0.211967	0.211884	0.211846	0.211895
Mc20 d09_2-1	0.256184	0.256172	0.256174	0.256176	0.256161	0.256127	0.256102	0.25611	0.256145	0.256173	0.256169	0.256143	0.256111	0.256076	0.256036	0.256001	0.255978	0.255949	0.255902	0.25585	0.255819	0.255813	0.255802	0.25576	0.255698	0.255649	0.255631	0.255632	0.25563	0.255602	0.255535	0.25543	0.255322	0.255256	0.255244	0.255245	0.255218	0.25516	0.255095	0.255037	0.25499	0.25496	0.254954	0.254953	0.254917	0.254824	0.254697	0.2546	0.254599
Mc20 d09_2-2	0.234137	0.234172	0.234198	0.234201	0.234188	0.234171	0.234158	0.234141	0.234117	0.234089	0.23407	0.234068	0.234082	0.2341	0.234111	0.234104	0.234069	0.234006	0.233932	0.233873	0.23384	0.233823	0.233804	0.233777	0.233754	0.233751	0.233767	0.233786	0.233789	0.233766	0.233713	0.233635	0.233551	0.233483	0.233437	0.233404	0.233378	0.233356	0.23333	0.233289	0.233246	0.23323	0.233241	0.233234	0.233168	0.233051	0.232933	0.232869	0.232891
Mc20 d09_2-3	0.274037	0.274004	0.27397	0.273953	0.273953	0.273952	0.273941	0.273931	0.273933	0.273942	0.27395	0.273957	0.273969	0.273983	0.273978	0.273936	0.273862	0.273782	0.273725	0.273707	0.27372	0.273723	0.273681	0.2736	0.273527	0.273491	0.273475	0.273452	0.273423	0.273393	0.273333	0.273222	0.273095	0.273026	0.273032	0.273053	0.273027	0.272954	0.272868	0.272787	0.272725	0.272698	0.2727	0.272691	0.272633	0.272523	0.272383	0.272256	0.272207
Mc20 d09_3-1	0.21835	0.218329	0.218299	0.21827	0.218258	0.218267	0.218283	0.218286	0.218262	0.218213	0.218164	0.218142	0.21815	0.21816	0.218148	0.218118	0.218088	0.218063	0.218033	0.217991	0.217948	0.217917	0.217897	0.217885	0.21788	0.217877	0.217858	0.217809	0.217748	0.217703	0.217677	0.217639	0.217576	0.217508	0.217467	0.217451	0.21744	0.217415	0.21737	0.217309	0.217255	0.217234	0.21725	0.217274	0.217266	0.217202	0.217092	0.216986	0.216961
Mc20 d09_3-2	0.223912	0.223866	0.223829	0.223823	0.223836	0.223832	0.223791	0.22373	0.223691	0.223695	0.22373	0.22377	0.223799	0.223811	0.223804	0.223778	0.223739	0.2237	0.223668	0.22365	0.223643	0.223639	0.223632	0.223619	0.223604	0.223587	0.223567	0.223545	0.22352	0.223477	0.223396	0.223282	0.22318	0.223137	0.223153	0.223176	0.223163	0.223109	0.223032	0.222955	0.222907	0.222917	0.22297	0.223002	0.222959	0.222844	0.222709	0.222626	0.222651
Mc20 d09_3-3	0.24137	0.241357	0.241329	0.241311	0.241314	0.241318	0.241304	0.241275	0.241253	0.241247	0.241249	0.241256	0.241275	0.241303	0.241318	0.241298	0.241239	0.241162	0.241089	0.241023	0.240957	0.240888	0.240825	0.240788	0.240786	0.240814	0.240843	0.240851	0.240825	0.240769	0.240691	0.240604	0.240538	0.240516	0.240523	0.240513	0.240456	0.240372	0.240295	0.240235	0.240192	0.240173	0.240172	0.240153	0.240077	0.239951	0.239826	0.239761	0.239793
Mc20 d10_1-1	0.355248	0.355231	0.355186	0.355141	0.35513	0.355148	0.355162	0.355145	0.35511	0.355084	0.355086	0.355116	0.355154	0.355157	0.355089	0.354951	0.354789	0.354652	0.354552	0.35446	0.35435	0.35424	0.354181	0.354201	0.354256	0.354262	0.354164	0.353986	0.353798	0.353649	0.353525	0.353393	0.353264	0.353183	0.353159	0.35314	0.353072	0.352954	0.352823	0.352712	0.352641	0.352612	0.352604	0.352579	0.352509	0.352382	0.352206	0.35203	0.351937
Mc20 d10_1-2	0.353613	0.353535	0.353471	0.353419	0.353361	0.353299	0.353259	0.353253	0.353259	0.353245	0.353212	0.353193	0.353198	0.353203	0.353172	0.353099	0.353004	0.352917	0.352854	0.352812	0.352767	0.352693	0.352587	0.352478	0.352399	0.352352	0.352312	0.352252	0.352159	0.352033	0.351876	0.351702	0.35155	0.351462	0.35144	0.351436	0.351395	0.351297	0.351159	0.351019	0.35092	0.350886	0.350881	0.350832	0.350696	0.350499	0.350296	0.35013	0.350044
Mc20 d10_1-3	0.357999	0.35797	0.357912	0.357821	0.357728	0.357662	0.357632	0.357624	0.357622	0.357608	0.357574	0.35753	0.357491	0.357461	0.357422	0.357354	0.357264	0.357173	0.357096	0.357023	0.356937	0.356834	0.356725	0.356633	0.356568	0.356518	0.356447	0.356344	0.356237	0.356148	0.356051	0.355917	0.355781	0.355719	0.355736	0.35573	0.355619	0.355433	0.355267	0.355164	0.355108	0.355074	0.355043	0.354983	0.354855	0.354655	0.354433	0.354271	0.354239
Mc20 d10_2-1	0.34527	0.345233	0.3452	0.345153	0.345091	0.34504	0.345025	0.345043	0.345069	0.345074	0.34505	0.345005	0.34496	0.344925	0.344889	0.344835	0.344762	0.344688	0.344624	0.344559	0.344471	0.344353	0.344225	0.344126	0.344074	0.34405	0.344015	0.343947	0.343867	0.3438	0.343741	0.343658	0.343546	0.343438	0.343362	0.343302	0.343228	0.343126	0.343001	0.342867	0.342746	0.342659	0.342592	0.342501	0.342361	0.342192	0.342031	0.341927	0.341931
Mc20 d10_2-2	0.347561	0.347469	0.347367	0.347286	0.347231	0.34719	0.34716	0.347152	0.34717	0.347196	0.347211	0.347203	0.347163	0.347097	0.347028	0.346983	0.346955	0.346907	0.346814	0.346699	0.346603	0.346533	0.346457	0.346354	0.346242	0.346157	0.346105	0.346058	0.345991	0.345899	0.345786	0.345652	0.34551	0.345392	0.345318	0.345268	0.345207	0.345124	0.345024	0.344919	0.344831	0.344779	0.34474	0.344651	0.344478	0.344246	0.344008	0.343826	0.343761
Mc20 d10_2-3	0.321521	0.321462	0.32141	0.32137	0.321331	0.321291	0.321263	0.321265	0.321297	0.321334	0.321339	0.321297	0.321224	0.321151	0.321099	0.321071	0.321052	0.321017	0.320953	0.320867	0.320777	0.320695	0.320629	0.320583	0.320547	0.320499	0.320429	0.320356	0.320305	0.320269	0.32021	0.320112	0.320008	0.319939	0.3199	0.319835	0.319721	0.319596	0.319513	0.319472	0.319447	0.319427	0.319412	0.319378	0.319285	0.319122	0.318922	0.318746	0.318661
Mc20 d10_3-1	0.333669	0.333645	0.333619	0.333589	0.333549	0.333502	0.333468	0.33346	0.333469	0.333474	0.333464	0.333447	0.333423	0.333371	0.333273	0.333154	0.333066	0.333034	0.333027	0.332998	0.332928	0.332832	0.332734	0.332661	0.332635	0.332641	0.332624	0.332557	0.332465	0.332392	0.33234	0.332282	0.332213	0.332151	0.3321	0.332042	0.331966	0.331879	0.331784	0.331682	0.331604	0.331587	0.331616	0.331613	0.331516	0.331336	0.33113	0.330967	0.330911
Mc20 d10_3-2	0.315689	0.31566	0.315646	0.315654	0.315672	0.315685	0.315689	0.315695	0.315714	0.315745	0.315778	0.3158	0.315793	0.315737	0.315629	0.315493	0.315364	0.315263	0.315192	0.315147	0.315122	0.315103	0.315066	0.314995	0.314901	0.314811	0.31474	0.314686	0.314633	0.314563	0.314464	0.314344	0.314239	0.314188	0.314187	0.314188	0.314152	0.314084	0.314007	0.313924	0.313839	0.313767	0.313706	0.313622	0.313487	0.313306	0.313112	0.312957	0.312908
Mc20 d10_3-3	0.342395	0.34233	0.342288	0.342284	0.342294	0.342282	0.342251	0.342239	0.342267	0.342317	0.342359	0.342377	0.342366	0.342324	0.342256	0.34218	0.3421	0.342013	0.341921	0.341838	0.34177	0.341697	0.3416	0.341486	0.341386	0.341322	0.341281	0.341237	0.341179	0.341111	0.341024	0.340903	0.340765	0.340658	0.340601	0.340564	0.340513	0.340445	0.340369	0.340294	0.340226	0.340172	0.340107	0.339995	0.339819	0.339599	0.339373	0.339205	0.339182
Mc20 d11_1-1	0.273749	0.273796	0.273832	0.273827	0.273772	0.273695	0.273645	0.273647	0.273684	0.273715	0.273718	0.273704	0.273696	0.273696	0.273687	0.273652	0.273596	0.273529	0.27346	0.273397	0.273343	0.273293	0.273241	0.273193	0.27317	0.273176	0.273184	0.27316	0.273098	0.273013	0.272911	0.272787	0.272662	0.272574	0.272527	0.27248	0.2724	0.272311	0.272247	0.272215	0.272207	0.272225	0.272251	0.272237	0.272148	0.271995	0.271836	0.271737	0.271736
Mc20 d11_1-2	0.231466	0.231479	0.231494	0.231507	0.231498	0.231458	0.231405	0.231382	0.231403	0.231435	0.231437	0.231403	0.231369	0.231363	0.231378	0.231381	0.23135	0.231291	0.231232	0.231193	0.231168	0.231128	0.231061	0.230988	0.230954	0.230976	0.231021	0.231039	0.231012	0.230954	0.230889	0.23083	0.230784	0.230757	0.230737	0.230699	0.230632	0.230558	0.230499	0.230463	0.230447	0.23045	0.230457	0.23044	0.230378	0.230277	0.230165	0.230077	0.23006
Mc20 d11_1-3	0.247532	0.247531	0.247523	0.247516	0.247526	0.24755	0.247573	0.247579	0.247575	0.247567	0.247556	0.247533	0.247496	0.247453	0.247417	0.247393	0.24738	0.247373	0.247363	0.24734	0.247303	0.24725	0.247179	0.247094	0.247018	0.246974	0.246965	0.246971	0.246969	0.246936	0.246864	0.246774	0.246713	0.24671	0.246731	0.246717	0.246648	0.246563	0.246491	0.246437	0.246405	0.246408	0.246433	0.246435	0.246382	0.246277	0.246146	0.246032	0.245992
Mc20 d11_2-1	0.480058	0.479998	0.479881	0.479739	0.479632	0.479581	0.479551	0.479499	0.479433	0.479395	0.479405	0.479432	0.479422	0.47934	0.479184	0.478967	0.478704	0.478436	0.47822	0.478086	0.477996	0.477879	0.477715	0.477548	0.477418	0.477304	0.477163	0.476992	0.476826	0.476678	0.4765	0.476254	0.475978	0.475753	0.475604	0.475463	0.475265	0.475031	0.474822	0.474668	0.474565	0.474501	0.474439	0.474315	0.474079	0.47374	0.473364	0.473062	0.472952
Mc20 d11_2-2	0.516496	0.516375	0.516268	0.516169	0.516069	0.515971	0.515897	0.515862	0.515845	0.515799	0.515703	0.515577	0.515451	0.515338	0.515228	0.515096	0.514921	0.514704	0.514465	0.514229	0.514007	0.513794	0.513586	0.513399	0.513258	0.513152	0.513037	0.512892	0.512735	0.51258	0.512388	0.51212	0.511796	0.511488	0.511231	0.511002	0.510762	0.510502	0.510224	0.509941	0.509709	0.509598	0.509585	0.509541	0.509351	0.509018	0.508637	0.508326	0.508186
Mc20 d11_2-3	0.536944	0.536806	0.536639	0.536492	0.536398	0.536349	0.536313	0.536265	0.536213	0.536169	0.536127	0.536054	0.535924	0.535748	0.535557	0.535376	0.535196	0.534997	0.534778	0.534558	0.534354	0.534158	0.533949	0.533723	0.533493	0.533269	0.533048	0.532831	0.532623	0.532411	0.532158	0.531848	0.531529	0.531285	0.531132	0.530975	0.530721	0.530375	0.53001	0.529689	0.529463	0.529362	0.529339	0.52926	0.529019	0.52863	0.528191	0.527818	0.527616
Mc20 d11_3-1	0.3326	0.332593	0.332622	0.332649	0.332646	0.332618	0.332592	0.332585	0.332594	0.332609	0.332626	0.332641	0.33264	0.332618	0.332581	0.332536	0.332482	0.332416	0.33234	0.332261	0.33218	0.332097	0.332013	0.331935	0.331871	0.331825	0.3318	0.331796	0.331803	0.331791	0.331719	0.331577	0.331412	0.331287	0.331222	0.331179	0.331115	0.331034	0.330962	0.330914	0.330901	0.330929	0.330969	0.330949	0.330824	0.330623	0.330419	0.330278	0.330242
Mc20 d11_3-2	0.318763	0.318759	0.318795	0.318835	0.31883	0.318766	0.318676	0.318612	0.318589	0.318586	0.318585	0.318596	0.318621	0.318633	0.318606	0.318553	0.318509	0.31848	0.318438	0.318365	0.318279	0.318208	0.318157	0.318118	0.318087	0.318066	0.318049	0.318022	0.317981	0.317927	0.317846	0.317731	0.317603	0.317498	0.317428	0.317367	0.317299	0.31723	0.317163	0.317088	0.317014	0.316963	0.316927	0.316872	0.316785	0.316678	0.316565	0.316464	0.316416
Mc20 d11_3-3	0.323194	0.323173	0.32314	0.323107	0.323075	0.323035	0.322993	0.322965	0.322962	0.322973	0.322975	0.32296	0.322935	0.322909	0.322882	0.322845	0.322792	0.322723	0.322651	0.322604	0.322597	0.322605	0.322581	0.322508	0.322413	0.322338	0.322289	0.322247	0.322189	0.322098	0.32196	0.321789	0.321642	0.321575	0.321586	0.321603	0.321568	0.321497	0.321435	0.321396	0.321367	0.321335	0.321287	0.321196	0.321045	0.320864	0.320714	0.320658	0.320725
Mc20 d12_1-1	0.356632	0.356611	0.356577	0.356537	0.356489	0.35644	0.356413	0.35642	0.356453	0.356486	0.356498	0.356488	0.356462	0.35642	0.356349	0.356242	0.356114	0.355988	0.355876	0.355767	0.355647	0.355527	0.355437	0.3554	0.355403	0.355406	0.355383	0.355335	0.355281	0.355226	0.355149	0.355033	0.354888	0.354757	0.354663	0.354589	0.354499	0.354387	0.354266	0.354156	0.354076	0.354031	0.353989	0.353892	0.353715	0.353496	0.353304	0.353201	0.353222
Mc20 d12_1-2	0.439639	0.439542	0.439463	0.439403	0.439345	0.439276	0.439201	0.439129	0.439065	0.439017	0.439001	0.439016	0.439029	0.438987	0.438856	0.438657	0.438441	0.438244	0.43807	0.437927	0.437825	0.437761	0.437703	0.437612	0.437478	0.437324	0.437186	0.437087	0.437017	0.436932	0.436773	0.436523	0.436243	0.436019	0.435875	0.435753	0.435608	0.435455	0.435317	0.435174	0.435025	0.434913	0.43485	0.434763	0.434568	0.434273	0.433956	0.433721	0.433663
Mc20 d12_1-3	0.438201	0.438133	0.438064	0.438006	0.437962	0.437934	0.437921	0.437917	0.437904	0.437862	0.437798	0.437731	0.437667	0.43759	0.437483	0.437343	0.437186	0.437024	0.436859	0.436693	0.436532	0.436379	0.436238	0.43612	0.436028	0.435944	0.435836	0.435704	0.435576	0.435457	0.435299	0.435076	0.434846	0.434698	0.434639	0.434582	0.434454	0.434271	0.43409	0.433941	0.433832	0.433768	0.433723	0.43363	0.43343	0.433128	0.432798	0.432549	0.43248
Mc20 d12_2-1	0.361704	0.361654	0.3616	0.36155	0.361511	0.361483	0.361469	0.361476	0.361503	0.361533	0.361545	0.361528	0.361477	0.361393	0.361289	0.361185	0.361096	0.361019	0.360947	0.360873	0.360799	0.360717	0.360621	0.360516	0.360428	0.360376	0.360358	0.360365	0.360387	0.360396	0.36034	0.360184	0.359969	0.359793	0.35972	0.359719	0.359707	0.359637	0.35952	0.359393	0.359301	0.359267	0.359264	0.359219	0.359082	0.358865	0.358629	0.358453	0.358415
Mc20 d12_2-2	0.411842	0.411793	0.411736	0.411689	0.411674	0.411679	0.411672	0.411633	0.411571	0.41151	0.411473	0.411465	0.411465	0.411434	0.41135	0.411215	0.411058	0.410911	0.410794	0.410703	0.410612	0.410501	0.410378	0.410269	0.410192	0.410141	0.410097	0.410047	0.409976	0.40986	0.409682	0.409459	0.409242	0.409076	0.408962	0.408854	0.408719	0.408568	0.40843	0.408324	0.408255	0.408209	0.408149	0.408039	0.407879	0.407693	0.407506	0.407354	0.407311
Mc20 d12_2-3	0.430323	0.43023	0.430181	0.430168	0.43017	0.430158	0.430107	0.430017	0.429924	0.429861	0.429837	0.429838	0.429838	0.42981	0.429731	0.429605	0.42945	0.429283	0.429111	0.428942	0.428791	0.428666	0.428558	0.428448	0.428324	0.428194	0.428075	0.427975	0.427891	0.427802	0.427681	0.427513	0.427329	0.427183	0.427091	0.426999	0.426845	0.426638	0.426426	0.426243	0.42609	0.425966	0.425861	0.425739	0.42556	0.425322	0.425078	0.42492	0.424927
Mc20 d12_3-1	0.4051	0.405094	0.405091	0.405069	0.405006	0.404899	0.404772	0.404659	0.40458	0.40455	0.404573	0.404633	0.404685	0.404683	0.404612	0.404494	0.404363	0.404241	0.404134	0.404039	0.403946	0.403838	0.403706	0.403566	0.40345	0.403367	0.403298	0.403226	0.403157	0.403091	0.402991	0.402819	0.402607	0.402439	0.402357	0.40231	0.402234	0.402124	0.401996	0.401847	0.4017	0.401608	0.401574	0.401516	0.401362	0.401126	0.400874	0.400677	0.400613
Mc20 d12_3-2	0.380759	0.380698	0.380646	0.380598	0.380548	0.380499	0.380466	0.380453	0.380443	0.380429	0.380417	0.380412	0.380399	0.380361	0.380293	0.380202	0.380089	0.379958	0.379827	0.379724	0.379663	0.379631	0.379597	0.37954	0.379461	0.379365	0.379258	0.379149	0.379055	0.378974	0.378881	0.378755	0.378615	0.378499	0.37841	0.378313	0.378194	0.378079	0.377989	0.377916	0.377854	0.377805	0.377749	0.37764	0.377451	0.3772	0.376937	0.376729	0.37665
Mc20 d12_3-3	0.363499	0.36353	0.363555	0.363556	0.363531	0.363489	0.363449	0.363433	0.36344	0.363445	0.363429	0.363404	0.363384	0.363353	0.363284	0.363172	0.363052	0.362957	0.362886	0.362814	0.36272	0.362604	0.362483	0.362382	0.362312	0.362263	0.362211	0.362147	0.362093	0.362055	0.361994	0.361865	0.361688	0.361539	0.36146	0.361421	0.361368	0.361284	0.361179	0.361063	0.360961	0.360904	0.360886	0.360848	0.360729	0.360519	0.360272	0.360087	0.360067
Mc30 d01_1-1	0.139814	0.139796	0.139781	0.139763	0.139742	0.139719	0.139702	0.13969	0.139671	0.139632	0.139581	0.139542	0.139526	0.139531	0.139543	0.139549	0.139534	0.139484	0.139405	0.139324	0.139265	0.139227	0.139192	0.139157	0.13913	0.139107	0.139078	0.139041	0.138998	0.138953	0.138904	0.138846	0.138781	0.13871	0.13864	0.138572	0.138508	0.138451	0.138404	0.13837	0.138348	0.138334	0.138322	0.138304	0.138271	0.138219	0.138145	0.138062	0.137996
Mc30 d01_1-2	0.113345	0.113295	0.113259	0.113242	0.113237	0.113233	0.113222	0.113201	0.113171	0.113143	0.113122	0.113103	0.113085	0.113066	0.11304	0.112997	0.112939	0.112885	0.112854	0.112846	0.112843	0.112827	0.112796	0.112761	0.112729	0.112706	0.112688	0.112672	0.112656	0.11263	0.11258	0.112508	0.112431	0.112374	0.112346	0.11234	0.112331	0.112299	0.11224	0.112173	0.112133	0.112132	0.112144	0.112127	0.11206	0.11196	0.111861	0.111794	0.111784
Mc30 d01_1-3	0.171838	0.171767	0.171704	0.171668	0.17165	0.171629	0.171601	0.171582	0.171578	0.171575	0.171554	0.171513	0.171459	0.171409	0.171371	0.171341	0.1713	0.171237	0.171163	0.171097	0.171045	0.170994	0.170934	0.170876	0.170839	0.170827	0.170819	0.170791	0.170729	0.170645	0.170549	0.170457	0.170387	0.170355	0.170348	0.170328	0.170271	0.170191	0.170115	0.170049	0.169989	0.169938	0.169896	0.169841	0.169749	0.169625	0.169497	0.169412	0.169407
Mc30 d01_2-1	0.143564	0.143549	0.143544	0.143533	0.143506	0.143466	0.143429	0.143405	0.143398	0.143394	0.143381	0.143353	0.143313	0.143276	0.14325	0.143238	0.143233	0.143224	0.143201	0.143161	0.143111	0.143059	0.143013	0.142981	0.142962	0.142944	0.142912	0.14287	0.142831	0.142794	0.142739	0.142657	0.142581	0.142553	0.142568	0.142569	0.142505	0.142383	0.14225	0.142149	0.142096	0.142087	0.142102	0.142105	0.142074	0.142009	0.141928	0.141862	0.141847
Mc30 d01_2-2	0.186932	0.186909	0.186883	0.186854	0.186819	0.186776	0.186726	0.186677	0.186639	0.186612	0.18659	0.18657	0.186552	0.186534	0.186508	0.186456	0.186376	0.186289	0.186222	0.186184	0.186162	0.186133	0.186085	0.186025	0.185967	0.185916	0.185866	0.185812	0.185759	0.185712	0.185657	0.185583	0.1855	0.185434	0.185391	0.185348	0.185281	0.185193	0.185107	0.185039	0.184993	0.184964	0.184936	0.184884	0.184796	0.184677	0.184539	0.18441	0.184335
Mc30 d01_2-3	0.138394	0.138383	0.138376	0.138362	0.138332	0.138287	0.138241	0.13821	0.138195	0.138188	0.138182	0.138175	0.138163	0.138137	0.138096	0.138047	0.138005	0.137978	0.137963	0.137941	0.137899	0.137847	0.137797	0.137757	0.137723	0.137693	0.137664	0.137629	0.137577	0.137507	0.13743	0.137365	0.137324	0.137316	0.13733	0.137343	0.137328	0.137276	0.137199	0.137121	0.137067	0.137048	0.137047	0.137028	0.136971	0.136884	0.136789	0.136708	0.136664
Mc30 d01_3-1	0.196413	0.196379	0.196346	0.196309	0.196258	0.196191	0.19612	0.196067	0.196048	0.196061	0.196084	0.196089	0.196057	0.195993	0.195916	0.19584	0.195767	0.195692	0.195613	0.195534	0.195463	0.1954	0.195337	0.195266	0.195192	0.195129	0.195081	0.195042	0.195002	0.194956	0.194897	0.194815	0.19471	0.194609	0.194539	0.194493	0.194442	0.19437	0.194287	0.194208	0.194149	0.194117	0.194098	0.194059	0.193977	0.193855	0.193713	0.193578	0.193498
Mc30 d01_3-2	0.233887	0.233842	0.233788	0.233732	0.23367	0.233602	0.233535	0.233478	0.233428	0.233371	0.233301	0.233227	0.233166	0.233119	0.233076	0.233023	0.232955	0.232877	0.232793	0.232706	0.23261	0.232504	0.232392	0.232291	0.232217	0.23217	0.232133	0.232097	0.232059	0.232009	0.231918	0.231771	0.231598	0.231458	0.231379	0.231338	0.231289	0.23122	0.231143	0.231072	0.231018	0.230979	0.230928	0.230825	0.230658	0.23045	0.230242	0.230082	0.230014
Mc30 d01_3-3	0.254205	0.254161	0.254139	0.254113	0.25406	0.253974	0.253873	0.253785	0.253716	0.253658	0.253604	0.253563	0.253539	0.253515	0.253464	0.253375	0.253264	0.253157	0.253066	0.252985	0.2529	0.252806	0.252706	0.252603	0.252501	0.252405	0.252312	0.25222	0.252145	0.252098	0.252053	0.251962	0.251817	0.251663	0.251542	0.251446	0.251343	0.251227	0.251109	0.250995	0.250894	0.250818	0.250766	0.250705	0.250599	0.250437	0.25024	0.250057	0.249946
Mc30 d02_1-1	0.202153	0.202136	0.202109	0.202074	0.202042	0.202017	0.202004	0.202004	0.202012	0.202022	0.202028	0.20202	0.201994	0.201961	0.201937	0.201922	0.201897	0.201848	0.201789	0.201753	0.201748	0.201745	0.201712	0.201657	0.201615	0.201606	0.201613	0.201605	0.201574	0.201523	0.201442	0.201338	0.201253	0.201232	0.201262	0.201281	0.201247	0.201179	0.201115	0.201071	0.20105	0.201052	0.201064	0.201051	0.200986	0.200871	0.200741	0.200652	0.200661
Mc30 d02_1-2	0.170934	0.170928	0.170937	0.170952	0.170951	0.170919	0.170877	0.170862	0.170882	0.17091	0.170917	0.170901	0.170875	0.170846	0.17082	0.1708	0.170781	0.170752	0.170712	0.17067	0.170629	0.170588	0.170553	0.170538	0.17054	0.170539	0.170519	0.170487	0.170461	0.170443	0.170413	0.170354	0.170285	0.170243	0.170239	0.170246	0.170232	0.170191	0.170131	0.170059	0.16999	0.169949	0.169943	0.169946	0.169926	0.169869	0.169796	0.169741	0.169742
Mc30 d02_1-3	0.191834	0.191852	0.191879	0.191893	0.191882	0.191856	0.191838	0.191843	0.191855	0.191857	0.191844	0.191832	0.191826	0.191815	0.191788	0.191744	0.191701	0.191668	0.191641	0.191609	0.191563	0.191507	0.191451	0.19141	0.191384	0.191364	0.191341	0.191319	0.191316	0.191334	0.191339	0.191297	0.191219	0.191145	0.191108	0.191101	0.191102	0.191092	0.191062	0.191012	0.190956	0.190917	0.190901	0.190883	0.190837	0.190763	0.190679	0.190612	0.1906
Mc30 d02_2-1	0.217083	0.217061	0.217055	0.21705	0.217027	0.216983	0.216939	0.216912	0.216897	0.216879	0.216857	0.216846	0.216854	0.216867	0.216861	0.216824	0.216765	0.216704	0.216655	0.216609	0.216554	0.21649	0.216427	0.216378	0.216352	0.216346	0.216352	0.216357	0.216346	0.216312	0.216255	0.216187	0.216132	0.216104	0.216096	0.216077	0.216035	0.215978	0.215919	0.215859	0.215804	0.215772	0.215768	0.215764	0.215727	0.215645	0.215543	0.215465	0.21545
Mc30 d02_2-2	0.220634	0.220571	0.22052	0.220504	0.220521	0.220545	0.220554	0.220546	0.220537	0.220539	0.220544	0.220533	0.220499	0.220447	0.220393	0.220338	0.220282	0.220228	0.22019	0.220171	0.220157	0.220123	0.220063	0.219995	0.219946	0.219925	0.219913	0.21989	0.219853	0.21981	0.219759	0.219692	0.219621	0.219581	0.219582	0.21959	0.219561	0.219499	0.219445	0.219423	0.219415	0.219394	0.219346	0.21928	0.219204	0.219118	0.21902	0.218926	0.21888
Mc30 d02_2-3	0.230147	0.230122	0.230084	0.230042	0.23001	0.229989	0.229978	0.229976	0.229979	0.229971	0.229946	0.229917	0.2299	0.229891	0.229867	0.229815	0.229748	0.229697	0.229677	0.229676	0.229657	0.229602	0.229523	0.229453	0.229415	0.229401	0.229393	0.229384	0.229373	0.229351	0.229291	0.229186	0.229072	0.229001	0.228987	0.22899	0.228962	0.228897	0.228812	0.228724	0.228655	0.228631	0.228644	0.228641	0.228566	0.228421	0.22826	0.228156	0.22816
Mc30 d02_3-1	0.2586	0.25862	0.258634	0.258613	0.258553	0.258488	0.258459	0.258477	0.258514	0.258531	0.258508	0.258458	0.258407	0.258373	0.258341	0.258286	0.258208	0.25813	0.258082	0.258065	0.25805	0.258007	0.257931	0.257843	0.257772	0.257728	0.257703	0.257684	0.257666	0.257644	0.257593	0.257494	0.257372	0.257283	0.25725	0.257237	0.257195	0.257121	0.257042	0.256972	0.256918	0.256889	0.256871	0.256825	0.256721	0.256576	0.256431	0.256337	0.25634
Mc30 d02_3-2	0.280995	0.280979	0.280943	0.280897	0.280851	0.28081	0.280777	0.280755	0.280743	0.280735	0.280729	0.280726	0.28072	0.280693	0.280634	0.280539	0.280421	0.2803	0.280195	0.28012	0.280079	0.280063	0.280051	0.280034	0.280018	0.280005	0.279978	0.279925	0.279859	0.279798	0.279732	0.279639	0.279532	0.279449	0.279396	0.279334	0.279239	0.279133	0.279042	0.278968	0.278917	0.278912	0.278944	0.278948	0.278857	0.278673	0.278459	0.278301	0.278276
Mc30 d02_3-3	0.259717	0.259649	0.259602	0.259585	0.259582	0.259574	0.259555	0.259536	0.259529	0.259533	0.259541	0.259541	0.259521	0.259473	0.259395	0.259291	0.25918	0.259086	0.259017	0.258959	0.258893	0.258823	0.25877	0.25874	0.258721	0.258696	0.25867	0.258653	0.258644	0.258611	0.258517	0.258364	0.258209	0.258114	0.258091	0.258088	0.258061	0.258012	0.25796	0.257908	0.257851	0.257797	0.257756	0.257718	0.257659	0.257568	0.257458	0.257367	0.257338
Mc30 d03_1-1	0.249588	0.249569	0.249565	0.249567	0.249562	0.249542	0.249514	0.249496	0.249501	0.249524	0.249545	0.249544	0.249518	0.249478	0.249439	0.249397	0.249343	0.24927	0.249186	0.249108	0.249045	0.248998	0.248962	0.248933	0.248901	0.248855	0.248794	0.248737	0.248706	0.248693	0.248665	0.248594	0.248496	0.248408	0.248353	0.248316	0.248275	0.248227	0.248176	0.248119	0.248058	0.248004	0.24796	0.247901	0.247807	0.247688	0.247572	0.247497	0.247501
Mc30 d03_1-2	0.252831	0.252787	0.252756	0.252726	0.25269	0.252656	0.252638	0.252637	0.252645	0.252648	0.252641	0.252627	0.252609	0.252588	0.252559	0.25252	0.252467	0.252401	0.252325	0.252248	0.252179	0.252124	0.252086	0.25206	0.252038	0.252001	0.251942	0.251879	0.251833	0.251794	0.251723	0.251605	0.251481	0.251406	0.251391	0.251395	0.251377	0.251336	0.25129	0.251248	0.251214	0.251194	0.251178	0.251135	0.251043	0.250917	0.250793	0.250713	0.250707
Mc30 d03_1-3	0.248781	0.248719	0.248672	0.24865	0.248648	0.248646	0.248639	0.248634	0.24863	0.248613	0.248572	0.248517	0.248472	0.24844	0.248403	0.248349	0.248293	0.248256	0.248246	0.248249	0.248249	0.248234	0.248202	0.248156	0.248109	0.248066	0.248024	0.247981	0.247939	0.247892	0.247826	0.247733	0.247629	0.247553	0.247518	0.247498	0.247458	0.247392	0.247318	0.247249	0.247188	0.247144	0.247117	0.247088	0.247027	0.24692	0.246785	0.246671	0.246641
Mc30 d03_2-1	0.253849	0.253824	0.253821	0.253817	0.253786	0.253718	0.253634	0.253568	0.253543	0.25355	0.25357	0.253589	0.253598	0.253594	0.253571	0.253524	0.253452	0.253363	0.253286	0.25324	0.253214	0.253168	0.253081	0.252982	0.252916	0.252898	0.252896	0.252878	0.252847	0.252817	0.252779	0.252709	0.252615	0.252538	0.2525	0.252469	0.252409	0.252324	0.252239	0.252168	0.252119	0.252103	0.252108	0.252084	0.251988	0.251826	0.251649	0.25153	0.251534
Mc30 d03_2-2	0.223689	0.223655	0.223632	0.223611	0.223587	0.223563	0.223551	0.223557	0.223572	0.223577	0.223564	0.223537	0.223513	0.223501	0.223498	0.223486	0.223449	0.223392	0.223339	0.22331	0.223302	0.223289	0.223251	0.223189	0.223119	0.223061	0.22302	0.222993	0.222976	0.222959	0.22292	0.222845	0.222754	0.22269	0.222675	0.222684	0.222677	0.222643	0.222591	0.222532	0.222481	0.222451	0.222436	0.22241	0.22235	0.222259	0.222158	0.222074	0.222039
Mc30 d03_2-3	0.229153	0.229111	0.229091	0.229081	0.229071	0.229061	0.229056	0.229062	0.229078	0.229099	0.229119	0.229128	0.229119	0.229083	0.22902	0.228941	0.228868	0.228813	0.228778	0.228757	0.228737	0.228702	0.228645	0.228583	0.22855	0.228558	0.228575	0.228562	0.228514	0.228447	0.228368	0.228272	0.228173	0.228111	0.228096	0.228094	0.228068	0.228017	0.227961	0.227906	0.227864	0.227855	0.227882	0.227904	0.227875	0.227783	0.227662	0.227568	0.227549
Mc30 d03_3-1	0.25548	0.255423	0.255359	0.255309	0.255279	0.255259	0.255243	0.255239	0.255252	0.255272	0.255283	0.255286	0.255289	0.255289	0.255265	0.255195	0.255087	0.254973	0.254881	0.254818	0.254777	0.254754	0.254749	0.254761	0.254783	0.254798	0.254782	0.254731	0.254656	0.254566	0.254452	0.254316	0.254197	0.254144	0.25416	0.254191	0.254181	0.254125	0.254051	0.253985	0.25394	0.253922	0.253914	0.253879	0.253793	0.253674	0.253569	0.253515	0.253517
Mc30 d03_3-2	0.257477	0.257468	0.257493	0.257521	0.257521	0.257491	0.257454	0.257431	0.257421	0.257414	0.257405	0.2574	0.2574	0.257389	0.257352	0.257297	0.257245	0.257207	0.257176	0.257134	0.257067	0.256965	0.256841	0.256738	0.256696	0.256715	0.256752	0.256766	0.256742	0.256681	0.25659	0.256479	0.256382	0.256331	0.256323	0.256318	0.256291	0.256255	0.256228	0.256205	0.25618	0.256155	0.256132	0.256084	0.255993	0.255869	0.255752	0.25569	0.255715
Mc30 d03_3-3	0.25669	0.256701	0.256708	0.256695	0.256663	0.25662	0.25657	0.256522	0.256499	0.256513	0.256551	0.256586	0.256602	0.256593	0.256558	0.256499	0.256431	0.256376	0.256344	0.256313	0.256251	0.256153	0.256057	0.256012	0.256024	0.256047	0.256036	0.255991	0.255946	0.255916	0.255878	0.255807	0.255715	0.255635	0.255583	0.255536	0.255473	0.2554	0.255329	0.255265	0.255214	0.255193	0.255201	0.255204	0.255167	0.255082	0.25497	0.254873	0.254849
Mc30 d04_1-1	0.320851	0.320834	0.320811	0.320777	0.320726	0.32066	0.3206	0.320571	0.320566	0.32056	0.320537	0.320506	0.320474	0.320427	0.320348	0.320245	0.320141	0.320061	0.32001	0.319968	0.319913	0.319835	0.31974	0.319642	0.31955	0.319468	0.3194	0.319351	0.319321	0.319288	0.319218	0.319095	0.318948	0.318834	0.31878	0.318748	0.318684	0.318579	0.318465	0.318376	0.318325	0.318303	0.318276	0.318205	0.318081	0.317928	0.317779	0.317669	0.317646
Mc30 d04_1-2	0.294008	0.29397	0.293943	0.293918	0.293885	0.293837	0.293781	0.293733	0.293705	0.293703	0.293719	0.293731	0.293719	0.293675	0.293611	0.293543	0.293476	0.293404	0.293326	0.293247	0.29317	0.293088	0.292998	0.292918	0.292871	0.292856	0.292845	0.292814	0.292769	0.292717	0.292639	0.29252	0.292389	0.292294	0.292242	0.292198	0.292137	0.292077	0.292036	0.292002	0.291964	0.291933	0.291913	0.291874	0.291779	0.291624	0.291444	0.291301	0.291258
Mc30 d04_1-3	0.328265	0.328224	0.328191	0.328151	0.328095	0.328032	0.327984	0.327962	0.327966	0.327984	0.328006	0.328013	0.327989	0.32793	0.32784	0.327731	0.327616	0.327509	0.327419	0.327336	0.327247	0.327157	0.327084	0.327046	0.327031	0.327006	0.326961	0.326921	0.326908	0.326889	0.326799	0.326618	0.326411	0.326272	0.326229	0.326222	0.326176	0.326078	0.325958	0.325848	0.325775	0.325759	0.325771	0.325734	0.325603	0.325406	0.325216	0.325099	0.325093
Mc30 d04_2-1	0.343885	0.343813	0.343756	0.343714	0.343685	0.343656	0.343619	0.343575	0.34353	0.343487	0.343448	0.343423	0.343421	0.343423	0.343399	0.34333	0.343224	0.343101	0.342985	0.342888	0.342813	0.342745	0.342661	0.342556	0.342447	0.342348	0.342264	0.342186	0.342102	0.342	0.341865	0.341707	0.341566	0.341485	0.341457	0.341434	0.341384	0.341313	0.341226	0.341114	0.340993	0.340906	0.340868	0.340832	0.34073	0.340543	0.340311	0.340114	0.340039
Mc30 d04_2-2	0.368912	0.368816	0.368713	0.368619	0.368533	0.368446	0.368364	0.368306	0.368284	0.368289	0.3683	0.368304	0.368288	0.368238	0.368144	0.368011	0.367857	0.367699	0.367558	0.367453	0.367389	0.367344	0.367282	0.367191	0.36708	0.366968	0.36686	0.366764	0.366684	0.366603	0.366488	0.366329	0.36616	0.366024	0.365924	0.365821	0.365701	0.365581	0.365479	0.365396	0.365339	0.36532	0.365309	0.365241	0.365073	0.364835	0.364596	0.36443	0.36439
Mc30 d04_2-3	0.36103	0.360973	0.360933	0.360896	0.360852	0.360799	0.360738	0.360679	0.360637	0.360617	0.360603	0.360573	0.360526	0.360474	0.360423	0.360356	0.360246	0.360085	0.359905	0.359746	0.359631	0.35955	0.359487	0.359432	0.359381	0.35932	0.35924	0.35915	0.359069	0.358981	0.358853	0.358682	0.358518	0.358422	0.358383	0.358329	0.358203	0.358022	0.357835	0.357676	0.357564	0.357506	0.357481	0.357435	0.357331	0.357173	0.357005	0.356886	0.356875
Mc30 d04_3-1	0.202842	0.202812	0.202795	0.202788	0.202776	0.202745	0.202701	0.202665	0.202652	0.202657	0.202664	0.202662	0.202654	0.202643	0.202623	0.202582	0.202515	0.202438	0.202377	0.202346	0.202336	0.202327	0.202299	0.202249	0.20219	0.202136	0.202087	0.202036	0.201985	0.201938	0.201892	0.201841	0.201794	0.201779	0.201795	0.201805	0.201775	0.201708	0.201626	0.201545	0.201489	0.201484	0.201524	0.201553	0.201514	0.2014	0.201261	0.201167	0.201174
Mc30 d04_3-2	0.175879	0.175865	0.17584	0.175802	0.175755	0.175704	0.175665	0.175661	0.175704	0.175766	0.175802	0.175787	0.175735	0.175681	0.175636	0.175588	0.175528	0.175467	0.175425	0.175406	0.175399	0.17538	0.175342	0.175295	0.175263	0.175253	0.175246	0.175218	0.175166	0.175102	0.175039	0.174978	0.174924	0.174887	0.174864	0.174835	0.174786	0.174725	0.174665	0.174613	0.174571	0.174543	0.174519	0.174482	0.174425	0.174354	0.174288	0.174256	0.174287
Mc30 d04_3-3	0.192746	0.192698	0.192671	0.19266	0.192645	0.192618	0.192584	0.192557	0.192538	0.192525	0.192521	0.192529	0.192539	0.192533	0.192496	0.192434	0.192373	0.192337	0.192325	0.19231	0.192265	0.192187	0.192099	0.19203	0.191998	0.191999	0.19201	0.192008	0.191989	0.191956	0.19191	0.191841	0.191766	0.191718	0.191711	0.191711	0.191672	0.191583	0.191474	0.191381	0.19133	0.19133	0.191365	0.191389	0.19137	0.191305	0.191218	0.191148	0.191132
Mc30 d05_1-1	0.254482	0.254431	0.254364	0.254312	0.254292	0.254293	0.254296	0.254289	0.25427	0.254242	0.254209	0.254183	0.254169	0.254157	0.254126	0.254064	0.253977	0.253887	0.253811	0.253757	0.253722	0.253697	0.253664	0.253611	0.253547	0.253489	0.253444	0.253402	0.25336	0.253318	0.253271	0.253207	0.253119	0.253017	0.252908	0.252795	0.252689	0.252609	0.252555	0.25251	0.252462	0.252422	0.252391	0.252341	0.252249	0.25213	0.252025	0.251974	0.251997
Mc30 d05_1-2	0.280913	0.28089	0.280856	0.280802	0.280747	0.280716	0.280702	0.280683	0.280654	0.280627	0.280614	0.280606	0.280588	0.280556	0.280507	0.280436	0.28034	0.280236	0.280148	0.280083	0.280025	0.279952	0.279871	0.279805	0.279764	0.279729	0.279675	0.279608	0.279556	0.279525	0.279485	0.279406	0.279301	0.279217	0.279177	0.279152	0.279095	0.278992	0.278871	0.278766	0.278698	0.278671	0.27866	0.278627	0.278546	0.27842	0.278286	0.278195	0.278196
Mc30 d05_1-3	0.285852	0.285801	0.285754	0.285721	0.285689	0.285645	0.285595	0.285566	0.285568	0.285581	0.285568	0.285521	0.285454	0.285379	0.285299	0.285215	0.285145	0.285099	0.285065	0.28502	0.284947	0.284855	0.284772	0.28472	0.284686	0.284636	0.284552	0.284455	0.284389	0.284367	0.284352	0.2843	0.28421	0.284122	0.284054	0.28398	0.283866	0.283725	0.283597	0.283504	0.283445	0.283419	0.283415	0.283406	0.283357	0.283248	0.283101	0.282972	0.282924
Mc30 d05_2-1	0.302005	0.301934	0.301876	0.301834	0.30181	0.301802	0.301791	0.301756	0.301703	0.301659	0.30165	0.301668	0.301674	0.301633	0.301546	0.301437	0.301325	0.301213	0.301102	0.301002	0.300916	0.30084	0.300774	0.300729	0.300708	0.300699	0.300683	0.300651	0.300598	0.300514	0.300382	0.300208	0.300029	0.299895	0.299824	0.299786	0.299743	0.299681	0.299608	0.299527	0.299451	0.299407	0.299399	0.299385	0.299307	0.299146	0.298931	0.298739	0.298667
Mc30 d05_2-2	0.341251	0.341171	0.341084	0.341001	0.340931	0.340875	0.34084	0.340827	0.340827	0.340817	0.340788	0.34074	0.340677	0.340602	0.340516	0.340419	0.340307	0.340187	0.340071	0.339966	0.339865	0.339757	0.339647	0.33955	0.339466	0.339381	0.339282	0.339185	0.339115	0.339067	0.338992	0.338849	0.338661	0.3385	0.338411	0.338371	0.338326	0.338251	0.338136	0.337989	0.337851	0.337773	0.337751	0.337706	0.337575	0.337371	0.337161	0.337017	0.336998
Mc30 d05_2-3	0.334093	0.334042	0.334004	0.333962	0.333893	0.333795	0.333699	0.333642	0.333635	0.333664	0.333699	0.333714	0.33369	0.33363	0.333549	0.333446	0.333321	0.333189	0.333083	0.333016	0.332967	0.332902	0.332809	0.332698	0.332583	0.33248	0.332395	0.332322	0.332252	0.332165	0.332036	0.331865	0.331694	0.331582	0.331536	0.331499	0.33142	0.331307	0.331196	0.331106	0.331044	0.331016	0.331005	0.330959	0.330834	0.330632	0.330403	0.330226	0.330184
Mc30 d05_3-1	0.19702	0.196968	0.196935	0.196919	0.196915	0.196919	0.196922	0.196912	0.196891	0.196872	0.196863	0.196859	0.196849	0.196833	0.196814	0.196788	0.196745	0.196687	0.196629	0.196584	0.196554	0.196533	0.196514	0.1965	0.196489	0.196468	0.196428	0.196377	0.196336	0.196311	0.196276	0.196215	0.196149	0.196119	0.196133	0.196147	0.196117	0.196047	0.195973	0.195921	0.195896	0.195889	0.195882	0.195849	0.195783	0.195696	0.195615	0.195571	0.195595
Mc30 d05_3-2	0.22009	0.220061	0.220068	0.220089	0.220093	0.220065	0.22001	0.219956	0.219933	0.219946	0.219974	0.21998	0.219948	0.219888	0.219825	0.219776	0.219746	0.219726	0.219706	0.219674	0.219629	0.219572	0.219512	0.219456	0.219411	0.219379	0.219352	0.219329	0.219312	0.219294	0.219251	0.219168	0.219062	0.218972	0.218916	0.218876	0.21882	0.218742	0.21866	0.218592	0.218553	0.218545	0.218551	0.218527	0.218453	0.218352	0.218273	0.21825	0.218288
Mc30 d05_3-3	0.208928	0.208889	0.208841	0.208796	0.208766	0.20875	0.208745	0.208757	0.208782	0.208804	0.208802	0.208763	0.2087	0.208637	0.20859	0.20856	0.208534	0.208513	0.208499	0.208486	0.208457	0.208404	0.208341	0.208289	0.208254	0.208225	0.208195	0.208167	0.20815	0.20814	0.208113	0.208053	0.207972	0.207904	0.207868	0.207847	0.207817	0.207768	0.207707	0.207636	0.207567	0.207524	0.207517	0.207525	0.207511	0.207456	0.207368	0.207283	0.207246
Mc30 d06_1-1	0.248532	0.248489	0.248452	0.248425	0.2484	0.248376	0.248359	0.248356	0.248363	0.248364	0.248353	0.248334	0.248314	0.24829	0.248248	0.248172	0.248066	0.247955	0.24786	0.247781	0.247708	0.247638	0.24758	0.247535	0.24749	0.247435	0.247376	0.247333	0.247314	0.2473	0.247252	0.247156	0.247034	0.246931	0.24687	0.246828	0.246773	0.246696	0.246617	0.246555	0.246522	0.246514	0.246503	0.246451	0.246346	0.246214	0.24609	0.246012	0.246017
Mc30 d06_1-2	0.237012	0.236957	0.236937	0.236947	0.236956	0.236941	0.236904	0.236866	0.236842	0.23683	0.236818	0.236798	0.236772	0.236746	0.236717	0.236674	0.236607	0.236522	0.236428	0.236335	0.236247	0.23617	0.236116	0.236085	0.236063	0.236023	0.235952	0.235866	0.235792	0.235736	0.235671	0.235577	0.23548	0.235435	0.235461	0.235507	0.235503	0.235425	0.2353	0.235166	0.235061	0.235012	0.235006	0.234989	0.234922	0.234811	0.234696	0.234623	0.234627
Mc30 d06_1-3	0.211608	0.211584	0.211563	0.211534	0.211495	0.211453	0.211423	0.21141	0.211409	0.211416	0.211435	0.211465	0.211492	0.211492	0.211456	0.211396	0.211329	0.211257	0.211181	0.211112	0.211072	0.211065	0.211069	0.211055	0.211007	0.21093	0.210841	0.210768	0.210732	0.210722	0.21069	0.210595	0.210465	0.210374	0.210362	0.210384	0.210372	0.210311	0.210232	0.210165	0.210121	0.210106	0.210105	0.210091	0.210041	0.209954	0.209845	0.209743	0.209696
Mc30 d06_2-1	0.18752	0.187489	0.187469	0.18746	0.187452	0.187441	0.18743	0.187427	0.187437	0.187461	0.187492	0.187521	0.187537	0.187528	0.187484	0.187412	0.18734	0.187291	0.187267	0.18725	0.187225	0.187187	0.187142	0.187101	0.18707	0.187042	0.187007	0.186969	0.186945	0.186937	0.186925	0.186882	0.186809	0.186739	0.186697	0.186685	0.186678	0.186657	0.186616	0.186562	0.186515	0.186501	0.186519	0.186531	0.186501	0.186429	0.186344	0.186287	0.186287
Mc30 d06_2-2	0.191786	0.19177	0.191746	0.191714	0.191673	0.191627	0.191599	0.191609	0.191656	0.191708	0.191732	0.191721	0.191692	0.191659	0.191621	0.191573	0.191521	0.191477	0.19145	0.191429	0.191403	0.191368	0.191332	0.191304	0.191281	0.19125	0.191204	0.191145	0.191081	0.191018	0.190954	0.190892	0.190848	0.190838	0.19085	0.190848	0.190814	0.190763	0.190709	0.190654	0.190605	0.190584	0.190595	0.190607	0.190585	0.190526	0.190457	0.19041	0.19041
Mc30 d06_2-3	0.195216	0.195179	0.195155	0.195144	0.195134	0.195121	0.195111	0.195119	0.195148	0.195184	0.195203	0.19519	0.195147	0.195084	0.195015	0.194949	0.194894	0.194851	0.19482	0.1948	0.194779	0.194741	0.194681	0.194623	0.194596	0.194603	0.194613	0.194598	0.194564	0.194526	0.194482	0.194421	0.194352	0.1943	0.194271	0.194241	0.194192	0.194134	0.194088	0.194059	0.194053	0.194071	0.194097	0.194094	0.194039	0.193946	0.193851	0.193787	0.193778
Mc30 d06_3-1	0.217519	0.217461	0.217397	0.217341	0.217301	0.217285	0.217296	0.217328	0.217359	0.217366	0.217349	0.217327	0.21731	0.217291	0.217254	0.2172	0.217141	0.217085	0.217029	0.216972	0.216921	0.216879	0.216842	0.216813	0.216799	0.216792	0.21677	0.216723	0.216672	0.216638	0.216604	0.21654	0.216441	0.216349	0.216304	0.216303	0.216303	0.216269	0.216202	0.216132	0.216093	0.216094	0.216104	0.216069	0.215968	0.215833	0.215715	0.215659	0.215689
Mc30 d06_3-2	0.221593	0.22155	0.221497	0.221448	0.221424	0.221425	0.22144	0.221458	0.221471	0.221479	0.221484	0.221489	0.221489	0.22147	0.221418	0.22134	0.221257	0.221186	0.22113	0.221082	0.221041	0.221012	0.221001	0.221	0.220993	0.22097	0.220934	0.2209	0.220876	0.22085	0.220791	0.220685	0.220558	0.220468	0.220443	0.220456	0.220455	0.220419	0.22036	0.220303	0.220268	0.220266	0.220276	0.220256	0.220173	0.220042	0.219911	0.219835	0.219851
Mc30 d06_3-3	0.219948	0.219916	0.219893	0.219863	0.21982	0.219773	0.219739	0.219739	0.219779	0.219836	0.219881	0.21989	0.219862	0.219814	0.219767	0.219729	0.219689	0.219631	0.219558	0.219493	0.219455	0.219439	0.21943	0.219416	0.219394	0.219366	0.219331	0.219293	0.219261	0.219228	0.219171	0.219081	0.218981	0.218906	0.218866	0.21884	0.218806	0.218763	0.218709	0.218641	0.218575	0.218545	0.218558	0.218574	0.218547	0.218464	0.218353	0.218261	0.218249
Mc30 d07_1-1	0.269484	0.269414	0.269384	0.269376	0.269355	0.269306	0.269245	0.269201	0.269195	0.269218	0.269242	0.26924	0.269203	0.269138	0.269061	0.268986	0.268915	0.268845	0.26878	0.268726	0.26867	0.268591	0.268489	0.268392	0.268334	0.268313	0.268303	0.268284	0.268253	0.268207	0.268132	0.26802	0.267893	0.267792	0.267739	0.26771	0.267667	0.267602	0.267534	0.267478	0.267435	0.267401	0.267368	0.267317	0.267236	0.267126	0.267004	0.266903	0.266877
Mc30 d07_1-2	0.278381	0.278309	0.278231	0.278168	0.278138	0.278143	0.278181	0.278243	0.278309	0.27835	0.278341	0.278282	0.278195	0.278111	0.278046	0.27799	0.277917	0.277816	0.277716	0.277644	0.277599	0.277557	0.277508	0.277458	0.277413	0.277363	0.277298	0.277213	0.277112	0.277003	0.276897	0.276804	0.276735	0.276698	0.276681	0.276654	0.276592	0.276504	0.276409	0.276326	0.276266	0.276235	0.276218	0.276178	0.276092	0.275967	0.275831	0.275729	0.27571
Mc30 d07_1-3	0.272176	0.272102	0.272033	0.271976	0.271929	0.271883	0.271844	0.271824	0.27182	0.271813	0.271792	0.271764	0.271733	0.271686	0.271613	0.271522	0.27144	0.271387	0.271362	0.271344	0.271305	0.271229	0.271125	0.271021	0.270939	0.270875	0.270816	0.270763	0.270729	0.270703	0.270653	0.27056	0.270448	0.270346	0.27026	0.270167	0.270067	0.269979	0.269911	0.269849	0.269788	0.269749	0.269735	0.269706	0.269626	0.269495	0.269352	0.269254	0.269251
Mc30 d07_2-1	0.207562	0.207545	0.20755	0.207558	0.207557	0.207548	0.207541	0.207542	0.207548	0.207549	0.207543	0.207529	0.20751	0.20749	0.207463	0.207419	0.207357	0.207288	0.207233	0.207208	0.207204	0.207196	0.207162	0.207102	0.207037	0.206983	0.20694	0.206899	0.206852	0.206789	0.206706	0.206617	0.20655	0.206522	0.206518	0.206495	0.206434	0.206354	0.206282	0.206214	0.206147	0.206095	0.206073	0.206061	0.206023	0.205947	0.205854	0.205785	0.205777
Mc30 d07_2-2	0.209143	0.209101	0.209086	0.209089	0.209087	0.209067	0.209036	0.209013	0.209012	0.209035	0.209076	0.20912	0.209146	0.209135	0.20908	0.208993	0.208896	0.208809	0.208742	0.20869	0.208643	0.208593	0.208538	0.20848	0.208431	0.208401	0.208392	0.208394	0.208389	0.208364	0.208308	0.208225	0.208142	0.208098	0.2081	0.2081	0.208057	0.207984	0.207924	0.207896	0.207886	0.207884	0.20788	0.207847	0.20776	0.20763	0.207498	0.207414	0.207415
Mc30 d07_2-3	0.213125	0.213069	0.213033	0.213016	0.213005	0.212993	0.212986	0.212989	0.212996	0.212999	0.212996	0.212994	0.212989	0.212966	0.212918	0.212854	0.212796	0.212755	0.212726	0.21269	0.212634	0.212558	0.212474	0.212398	0.212342	0.21231	0.212287	0.212254	0.212202	0.212137	0.212066	0.211988	0.211911	0.211852	0.211821	0.211807	0.21179	0.211764	0.211724	0.211665	0.211597	0.211553	0.211543	0.211537	0.211494	0.211405	0.211293	0.2112	0.211172
Mc30 d07_3-1	0.238197	0.23817	0.238164	0.238162	0.238137	0.238086	0.238038	0.238024	0.238047	0.238087	0.238123	0.238149	0.238162	0.238151	0.2381	0.238018	0.237932	0.237867	0.237823	0.237787	0.237748	0.237703	0.237646	0.237581	0.237525	0.237494	0.237487	0.237493	0.2375	0.237488	0.237432	0.237326	0.237209	0.237127	0.23709	0.237061	0.237009	0.23694	0.236873	0.236819	0.236787	0.236783	0.236795	0.236794	0.236762	0.236698	0.236612	0.236522	0.236475
Mc30 d07_3-2	0.221648	0.221617	0.221594	0.221584	0.221581	0.221565	0.221528	0.221496	0.221498	0.221533	0.221575	0.221607	0.221631	0.221647	0.221635	0.221579	0.221493	0.221408	0.221347	0.221309	0.221274	0.221219	0.221135	0.221038	0.22097	0.220954	0.220974	0.220983	0.220948	0.220864	0.220751	0.220645	0.220582	0.22058	0.220618	0.220646	0.220628	0.22056	0.220466	0.220374	0.220315	0.220303	0.220317	0.220316	0.220273	0.220195	0.220114	0.220074	0.220107
Mc30 d07_3-3	0.23599	0.23594	0.235888	0.235846	0.23582	0.235806	0.235794	0.23579	0.235808	0.235846	0.235884	0.235899	0.235878	0.235823	0.235748	0.23567	0.235605	0.235561	0.235528	0.235496	0.235462	0.235427	0.23539	0.235348	0.23531	0.235289	0.235281	0.235268	0.23523	0.235169	0.235094	0.235016	0.234943	0.234882	0.234833	0.234788	0.234735	0.234674	0.234611	0.234553	0.234508	0.234485	0.234475	0.234453	0.234398	0.234314	0.234225	0.234158	0.234138
Mc30 d08_1-1	0.178168	0.178148	0.178123	0.178092	0.178059	0.178035	0.178027	0.178022	0.178013	0.178001	0.177994	0.177993	0.177998	0.178001	0.177987	0.177938	0.177856	0.177771	0.177716	0.177703	0.177711	0.177708	0.177676	0.177622	0.177564	0.177515	0.177475	0.177447	0.177432	0.177427	0.177411	0.177369	0.177308	0.177252	0.177213	0.17718	0.177145	0.177109	0.177072	0.177031	0.177002	0.177002	0.17702	0.177017	0.176971	0.176892	0.176805	0.176731	0.176699
Mc30 d08_1-2	0.182551	0.182494	0.18244	0.182401	0.182379	0.182363	0.182348	0.182344	0.182359	0.182385	0.182406	0.182417	0.182423	0.18243	0.182431	0.182409	0.182357	0.182289	0.182234	0.1822	0.182171	0.182119	0.18204	0.181959	0.181906	0.181892	0.1819	0.181898	0.181867	0.181807	0.181731	0.181651	0.181581	0.181537	0.181523	0.181523	0.181516	0.181495	0.18146	0.181412	0.181355	0.181305	0.181266	0.181228	0.181175	0.181108	0.181041	0.180996	0.181002
Mc30 d08_1-3	0.177933	0.177953	0.177956	0.177938	0.177905	0.177864	0.177835	0.177831	0.177852	0.177888	0.177921	0.177941	0.177944	0.17793	0.177902	0.177864	0.177809	0.177736	0.17766	0.177607	0.177585	0.177576	0.177554	0.177507	0.177449	0.177401	0.177362	0.177321	0.177271	0.177218	0.177175	0.177138	0.177102	0.177066	0.177029	0.176984	0.176932	0.176884	0.176855	0.176844	0.176843	0.176847	0.176843	0.176811	0.176745	0.176665	0.176594	0.176549	0.176544
Mc30 d08_2-1	0.195166	0.195101	0.195051	0.195031	0.195037	0.195048	0.195043	0.195025	0.195015	0.195022	0.195031	0.195025	0.195005	0.194987	0.194973	0.194953	0.194912	0.19486	0.194813	0.194778	0.194749	0.194714	0.194665	0.194603	0.194535	0.194473	0.194427	0.194396	0.194372	0.194341	0.194292	0.194221	0.194148	0.194104	0.194097	0.194098	0.194071	0.194007	0.193929	0.193857	0.193806	0.19378	0.193773	0.193761	0.193722	0.193661	0.193604	0.193578	0.193599
Mc30 d08_2-2	0.192497	0.192465	0.192438	0.192414	0.192388	0.192356	0.192321	0.192295	0.192287	0.192289	0.192285	0.192269	0.192243	0.192217	0.192191	0.19216	0.192112	0.192044	0.191969	0.191907	0.191863	0.191827	0.191778	0.191715	0.191653	0.191607	0.191583	0.19157	0.191557	0.191532	0.191482	0.191405	0.191327	0.19128	0.191267	0.191255	0.191211	0.191142	0.191066	0.190991	0.19092	0.190863	0.190825	0.190785	0.190724	0.190652	0.190605	0.190612	0.190671
Mc30 d08_2-3	0.19156	0.191549	0.191522	0.191475	0.191424	0.191393	0.191395	0.191418	0.191437	0.191431	0.191409	0.191396	0.191407	0.191427	0.191427	0.191385	0.191303	0.191202	0.191111	0.191046	0.191005	0.190973	0.190941	0.190911	0.190888	0.190874	0.190859	0.190833	0.190796	0.190753	0.190707	0.190653	0.19059	0.19053	0.190481	0.190438	0.190397	0.190363	0.190336	0.190303	0.190254	0.190199	0.190145	0.190086	0.190017	0.189947	0.189892	0.189873	0.189907
Mc30 d08_3-1	0.217195	0.217158	0.21713	0.217109	0.217078	0.21703	0.216977	0.216939	0.216927	0.216934	0.216941	0.216933	0.216909	0.216882	0.216849	0.216802	0.216742	0.21669	0.216652	0.216615	0.216553	0.216466	0.216378	0.21632	0.216305	0.216316	0.216319	0.21629	0.216238	0.216177	0.216106	0.216019	0.215935	0.215884	0.215863	0.215836	0.215783	0.215721	0.21567	0.215632	0.215603	0.21559	0.21559	0.215573	0.215515	0.215416	0.215299	0.215201	0.215171
Mc30 d08_3-2	0.259917	0.25987	0.259841	0.259823	0.259804	0.259773	0.259737	0.259711	0.259708	0.259727	0.259748	0.259746	0.259707	0.259639	0.259564	0.259501	0.259451	0.259401	0.259334	0.259241	0.259132	0.259025	0.25893	0.258849	0.258787	0.258751	0.258735	0.258716	0.258684	0.25864	0.258577	0.25847	0.258319	0.258168	0.258067	0.258015	0.25798	0.257939	0.257889	0.257837	0.257794	0.257768	0.25775	0.257708	0.257618	0.257478	0.25731	0.257159	0.257089
Mc30 d08_3-3	0.226379	0.226344	0.226314	0.226297	0.226282	0.226253	0.226209	0.226166	0.226137	0.226117	0.226093	0.226066	0.226045	0.22603	0.226013	0.225988	0.225956	0.225918	0.22588	0.225846	0.225815	0.225769	0.225694	0.225603	0.22553	0.225499	0.225497	0.225485	0.225436	0.225354	0.225257	0.225163	0.225084	0.22503	0.225	0.224975	0.224932	0.224868	0.224791	0.224708	0.224641	0.224614	0.224627	0.224631	0.224579	0.22447	0.224347	0.224268	0.22428
Mc30 d09_1-1	0.25921	0.259152	0.259105	0.259073	0.259049	0.259024	0.258995	0.258968	0.258948	0.258932	0.258917	0.258901	0.258886	0.258868	0.258835	0.258776	0.258694	0.258601	0.25851	0.258431	0.258362	0.25829	0.258209	0.258131	0.258082	0.258068	0.258069	0.25806	0.258031	0.257968	0.257858	0.257713	0.25758	0.257497	0.257455	0.257408	0.257331	0.257234	0.257137	0.257045	0.256971	0.256939	0.256945	0.256943	0.256883	0.256762	0.256617	0.256506	0.256478
Mc30 d09_1-2	0.270099	0.270058	0.270014	0.269959	0.269892	0.269809	0.269716	0.269642	0.269615	0.26963	0.269655	0.269661	0.269644	0.269615	0.269581	0.269535	0.269464	0.269361	0.269234	0.269097	0.268962	0.268844	0.268754	0.268692	0.268648	0.26861	0.268572	0.268533	0.268497	0.268454	0.268386	0.26828	0.268144	0.268001	0.267866	0.267745	0.267644	0.26757	0.267523	0.267491	0.26746	0.26742	0.267366	0.267297	0.267215	0.267121	0.267017	0.266916	0.266846
Mc30 d09_1-3	0.241091	0.241012	0.240933	0.240867	0.240819	0.240785	0.240758	0.240743	0.240748	0.240771	0.240798	0.24081	0.240797	0.240761	0.24071	0.240655	0.240604	0.240552	0.24049	0.240409	0.24031	0.240202	0.240097	0.240005	0.239926	0.239858	0.239799	0.239746	0.239696	0.239643	0.239573	0.239485	0.239401	0.239348	0.23932	0.239278	0.239198	0.239103	0.239025	0.238968	0.238923	0.238889	0.238859	0.23881	0.23873	0.238626	0.238523	0.238446	0.23843
Mc30 d09_2-1	0.264128	0.264013	0.263927	0.263889	0.263886	0.263886	0.263869	0.26384	0.263822	0.263825	0.263834	0.263829	0.263805	0.263771	0.263729	0.263666	0.263572	0.263462	0.263366	0.2633	0.263253	0.263208	0.263154	0.263086	0.263011	0.262948	0.262915	0.262909	0.262909	0.262887	0.262818	0.262708	0.262593	0.262516	0.262483	0.262453	0.262394	0.262319	0.262252	0.262197	0.262157	0.262141	0.262142	0.262122	0.262043	0.261907	0.261748	0.261614	0.261555
Mc30 d09_2-2	0.254309	0.254312	0.25431	0.25428	0.25423	0.254178	0.254134	0.254104	0.25409	0.254086	0.254076	0.254052	0.254028	0.254021	0.254022	0.253999	0.253932	0.253833	0.253736	0.253664	0.253611	0.253554	0.253485	0.253425	0.253394	0.253386	0.253371	0.253336	0.25329	0.253237	0.253155	0.253032	0.2529	0.25281	0.252777	0.252762	0.252727	0.252668	0.252599	0.252528	0.252466	0.252424	0.252402	0.252375	0.252321	0.252239	0.252142	0.252056	0.252027
Mc30 d09_2-3	0.25797	0.257923	0.257902	0.257902	0.257898	0.257868	0.257819	0.257782	0.257779	0.257803	0.257828	0.257839	0.257831	0.257798	0.257743	0.257674	0.257599	0.257518	0.257429	0.257341	0.25727	0.257222	0.257183	0.257142	0.257098	0.257063	0.257041	0.257026	0.257008	0.256973	0.256902	0.256793	0.256674	0.256581	0.25652	0.256463	0.25639	0.256311	0.25624	0.256178	0.25613	0.256105	0.256088	0.256045	0.255955	0.255837	0.255732	0.255674	0.255677
Mc30 d09_3-1	0.344612	0.344547	0.344497	0.344444	0.344375	0.344299	0.344247	0.344231	0.344223	0.344184	0.344117	0.344058	0.344031	0.344019	0.343981	0.343893	0.343763	0.343617	0.34348	0.343366	0.34327	0.343168	0.343035	0.342881	0.342745	0.342654	0.342592	0.342525	0.342435	0.342331	0.342216	0.342082	0.341938	0.341808	0.341698	0.341576	0.341418	0.341244	0.341094	0.340977	0.340882	0.340808	0.340752	0.340695	0.34061	0.340492	0.340357	0.340242	0.340192
Mc30 d09_3-2	0.27894	0.278862	0.278803	0.278767	0.278745	0.278709	0.27864	0.278553	0.278489	0.278479	0.278513	0.278553	0.278566	0.278539	0.278477	0.278393	0.278307	0.278234	0.278178	0.278124	0.278058	0.277968	0.277853	0.277724	0.277614	0.277543	0.277506	0.27748	0.277457	0.277429	0.277371	0.277259	0.277113	0.276992	0.276927	0.276883	0.276815	0.276718	0.276623	0.276548	0.276494	0.276452	0.276406	0.276326	0.276207	0.276072	0.275949	0.275866	0.275855
Mc30 d09_3-3	0.322864	0.322798	0.322759	0.322737	0.322698	0.322619	0.322525	0.322462	0.322442	0.322431	0.32239	0.322324	0.322264	0.322221	0.322175	0.322101	0.321999	0.321886	0.321774	0.321663	0.321543	0.321416	0.321294	0.321192	0.32112	0.321071	0.32103	0.320988	0.320942	0.32088	0.320779	0.320632	0.320464	0.320322	0.320225	0.32014	0.320022	0.319866	0.319708	0.319586	0.319515	0.319484	0.319454	0.319386	0.319263	0.319105	0.318943	0.318814	0.318764
Mc30 d10_1-1	0.175992	0.175944	0.17589	0.175821	0.175742	0.175676	0.17564	0.175636	0.175653	0.175675	0.175702	0.175732	0.175758	0.175759	0.175719	0.175641	0.175545	0.17546	0.175411	0.175399	0.1754	0.175391	0.175366	0.175333	0.175298	0.175262	0.175228	0.175204	0.175189	0.175169	0.175123	0.175044	0.174953	0.174887	0.174853	0.174823	0.174772	0.174706	0.174644	0.174591	0.17455	0.174533	0.17454	0.174541	0.174501	0.174413	0.174302	0.174219	0.174214
Mc30 d10_1-2	0.184879	0.18484	0.1848	0.184762	0.184729	0.184704	0.184688	0.184681	0.184682	0.18469	0.184701	0.184708	0.184698	0.18466	0.1846	0.184538	0.184492	0.18446	0.184433	0.1844	0.184361	0.184315	0.184264	0.184211	0.184166	0.18413	0.184098	0.184058	0.184005	0.183944	0.183872	0.18379	0.183713	0.183665	0.183651	0.183642	0.183614	0.18357	0.183529	0.183497	0.183481	0.183487	0.183496	0.183464	0.183361	0.183209	0.183063	0.182975	0.182975
Mc30 d10_1-3	0.175031	0.175017	0.175022	0.175028	0.175028	0.175025	0.175014	0.174991	0.174966	0.174949	0.174946	0.174951	0.174953	0.174948	0.174929	0.174892	0.174838	0.174773	0.174715	0.174674	0.174645	0.17461	0.174557	0.174496	0.174452	0.174431	0.17442	0.1744	0.174372	0.17434	0.174294	0.174225	0.174144	0.174075	0.174034	0.17401	0.173984	0.173948	0.173904	0.17386	0.173823	0.173804	0.173796	0.173776	0.173722	0.173635	0.173532	0.173448	0.173422
Mc30 d10_2-1	0.230865	0.230835	0.230791	0.230736	0.230675	0.230616	0.230574	0.230567	0.230595	0.230638	0.230663	0.230652	0.230608	0.230544	0.230479	0.230423	0.230377	0.230335	0.230289	0.230229	0.230152	0.230058	0.229959	0.229873	0.229813	0.229779	0.229762	0.229754	0.229744	0.229708	0.229624	0.229499	0.22938	0.229303	0.229261	0.229212	0.229135	0.229053	0.228995	0.228961	0.228929	0.228888	0.228838	0.228779	0.228712	0.228643	0.228586	0.228553	0.22856
Mc30 d10_2-2	0.238925	0.238865	0.238829	0.238814	0.238808	0.238798	0.238782	0.238764	0.238749	0.238736	0.238726	0.23872	0.238712	0.238697	0.23867	0.238631	0.238575	0.238493	0.238391	0.23829	0.238215	0.238166	0.238124	0.238073	0.238018	0.237965	0.237913	0.237861	0.237817	0.237782	0.237738	0.237667	0.237575	0.237489	0.237425	0.237369	0.237299	0.237211	0.237124	0.237061	0.237033	0.237034	0.237034	0.236999	0.236919	0.236818	0.236731	0.236678	0.236668
Mc30 d10_2-3	0.257698	0.257682	0.257652	0.257597	0.257526	0.25746	0.25742	0.257415	0.257431	0.25744	0.257421	0.257375	0.257314	0.257242	0.257153	0.257048	0.256948	0.256876	0.256834	0.256797	0.256745	0.256673	0.256597	0.25653	0.256471	0.256408	0.256335	0.256258	0.256191	0.256144	0.256105	0.256046	0.255968	0.255898	0.25586	0.255835	0.255788	0.25571	0.255617	0.255523	0.255439	0.255384	0.255357	0.255326	0.255255	0.255143	0.255025	0.254947	0.254946
Mc30 d10_3-1	0.238852	0.238825	0.238785	0.238731	0.238672	0.238615	0.238564	0.238525	0.238511	0.238524	0.238546	0.238557	0.23855	0.23853	0.238492	0.238423	0.238323	0.238215	0.238134	0.238095	0.238081	0.238057	0.238005	0.237941	0.237882	0.23783	0.237775	0.237718	0.237671	0.237632	0.237578	0.237485	0.237359	0.237241	0.237164	0.237125	0.237095	0.237061	0.237032	0.237019	0.237015	0.237006	0.236978	0.236917	0.236818	0.236693	0.23657	0.236494	0.236509
Mc30 d10_3-2	0.232519	0.23247	0.232434	0.232413	0.2324	0.232381	0.232349	0.232313	0.232289	0.232282	0.232277	0.232256	0.232215	0.23217	0.232132	0.23209	0.232024	0.231937	0.23185	0.231788	0.231742	0.23168	0.231585	0.231483	0.231422	0.23141	0.231411	0.23139	0.231344	0.23129	0.231225	0.231147	0.231073	0.231029	0.23101	0.230986	0.230929	0.230843	0.23074	0.230638	0.230561	0.230528	0.230525	0.230506	0.230432	0.23031	0.230182	0.230098	0.230093
Mc30 d10_3-3	0.22293	0.222876	0.222816	0.222769	0.222747	0.222737	0.222721	0.2227	0.22268	0.222662	0.222637	0.222608	0.22258	0.222552	0.222515	0.222454	0.222361	0.22225	0.222153	0.222099	0.222089	0.22209	0.222063	0.222	0.221922	0.22186	0.221826	0.221811	0.221794	0.221755	0.221675	0.22155	0.221404	0.221284	0.221217	0.221189	0.221171	0.221153	0.221135	0.221108	0.221068	0.221027	0.220996	0.220961	0.220896	0.220791	0.22066	0.220546	0.220504
Mc30 d11_1-1	0.208487	0.208461	0.208419	0.208363	0.208305	0.208253	0.208213	0.208195	0.208198	0.208211	0.208221	0.208227	0.208234	0.208234	0.208214	0.208161	0.208078	0.207979	0.207885	0.207814	0.207767	0.207729	0.207678	0.207607	0.207531	0.207464	0.207407	0.207348	0.207285	0.207215	0.207131	0.207033	0.206941	0.206883	0.206856	0.206823	0.206761	0.206683	0.206618	0.206578	0.206551	0.206529	0.2065	0.206453	0.206382	0.206294	0.206203	0.206123	0.206078
Mc30 d11_1-2	0.197145	0.197099	0.197069	0.197066	0.197086	0.197104	0.197092	0.197051	0.197012	0.197003	0.197025	0.197051	0.197048	0.197008	0.196951	0.196903	0.196862	0.196812	0.196747	0.196689	0.196652	0.196622	0.196574	0.196513	0.196462	0.196427	0.196387	0.19633	0.19627	0.19622	0.196163	0.196073	0.195962	0.195886	0.195871	0.195883	0.195872	0.195826	0.195764	0.195701	0.195653	0.195626	0.195606	0.195558	0.195458	0.195324	0.195196	0.195122	0.195139
Mc30 d11_1-3	0.193446	0.193419	0.193398	0.193368	0.193315	0.193244	0.193178	0.193142	0.193137	0.19314	0.193128	0.193098	0.193072	0.193063	0.193066	0.193055	0.193009	0.192932	0.192842	0.192762	0.1927	0.192653	0.192615	0.192588	0.192574	0.192563	0.192535	0.192484	0.192426	0.192382	0.192343	0.192286	0.192208	0.192138	0.192096	0.192073	0.192041	0.191986	0.191907	0.191813	0.191727	0.191673	0.19165	0.191631	0.191592	0.191539	0.191491	0.191457	0.191442
Mc30 d11_2-1	0.182539	0.182513	0.182481	0.182444	0.182407	0.182373	0.18235	0.182342	0.182334	0.182306	0.182262	0.182231	0.182232	0.182251	0.182252	0.182215	0.182149	0.182084	0.182034	0.181992	0.181941	0.181877	0.181817	0.181771	0.181734	0.18169	0.181633	0.181578	0.181547	0.181546	0.181544	0.181508	0.181439	0.181369	0.181316	0.181267	0.181208	0.18115	0.181108	0.181083	0.181071	0.181075	0.181079	0.181045	0.180954	0.180825	0.180705	0.180635	0.180642
Mc30 d11_2-2	0.16217	0.162154	0.162123	0.16208	0.162044	0.162026	0.162023	0.162028	0.162032	0.16203	0.162014	0.161985	0.161957	0.161943	0.161952	0.161972	0.161979	0.161952	0.161893	0.16182	0.161751	0.161689	0.161631	0.161585	0.16156	0.161552	0.161538	0.161507	0.161467	0.161427	0.161382	0.161324	0.161261	0.161213	0.161181	0.161148	0.161108	0.161072	0.161053	0.161049	0.16106	0.161082	0.161093	0.161058	0.160968	0.160849	0.160736	0.160656	0.160635
Mc30 d11_2-3	0.12186	0.121849	0.121826	0.121789	0.121751	0.121729	0.121732	0.121752	0.121763	0.121749	0.121722	0.121707	0.121717	0.121737	0.121746	0.121741	0.121732	0.121722	0.1217	0.121658	0.121609	0.12157	0.121547	0.12153	0.121512	0.121486	0.121444	0.121392	0.121344	0.121307	0.121276	0.121246	0.121217	0.121187	0.121151	0.12111	0.121077	0.121065	0.121067	0.121066	0.121051	0.121024	0.120981	0.120918	0.120841	0.12077	0.12072	0.120694	0.1207
Mc30 d11_3-1	0.183294	0.183226	0.183184	0.183165	0.18315	0.183124	0.183082	0.183039	0.183013	0.183015	0.18304	0.183073	0.183095	0.183087	0.18304	0.182971	0.182901	0.182845	0.182794	0.182738	0.182679	0.182623	0.182575	0.182532	0.182488	0.182447	0.182416	0.1824	0.18239	0.182366	0.182318	0.18225	0.182181	0.182129	0.182094	0.182063	0.182025	0.181985	0.181948	0.181905	0.181853	0.181808	0.181783	0.18176	0.181707	0.181617	0.181518	0.181457	0.181469
Mc30 d11_3-2	0.249942	0.249908	0.249871	0.249811	0.249728	0.249641	0.24958	0.249568	0.249599	0.249635	0.249634	0.249593	0.24954	0.249498	0.249449	0.249368	0.249262	0.249165	0.2491	0.249056	0.24901	0.248948	0.248869	0.24879	0.248732	0.248701	0.248673	0.248622	0.248541	0.248443	0.248336	0.248225	0.248128	0.24807	0.248044	0.248012	0.247945	0.247849	0.247751	0.247669	0.247611	0.247582	0.247565	0.247529	0.247455	0.247358	0.247269	0.247222	0.247234
Mc30 d11_3-3	0.241386	0.241332	0.24126	0.241179	0.241097	0.241025	0.240972	0.240943	0.240939	0.240953	0.240964	0.240951	0.24091	0.240857	0.240805	0.240749	0.240683	0.240609	0.240541	0.240495	0.240469	0.240432	0.240354	0.240237	0.240121	0.240036	0.239976	0.239921	0.239869	0.239825	0.239781	0.239713	0.239614	0.239509	0.239418	0.239339	0.239258	0.239177	0.239107	0.239053	0.239012	0.238982	0.238951	0.238901	0.238826	0.238735	0.238648	0.238594	0.238604
Mc30 d12_1-1	0.263673	0.263584	0.263506	0.26344	0.263383	0.26333	0.263284	0.263252	0.263234	0.263234	0.263252	0.263284	0.263299	0.263259	0.263144	0.26297	0.262787	0.262636	0.262527	0.262441	0.26236	0.262275	0.262191	0.262114	0.262046	0.26198	0.261906	0.261819	0.261728	0.261633	0.261523	0.261393	0.261269	0.261183	0.261133	0.26108	0.260993	0.260883	0.260773	0.260676	0.260593	0.260523	0.260448	0.260344	0.260207	0.260063	0.259943	0.259872	0.259868
Mc30 d12_1-2	0.276249	0.276165	0.276083	0.27601	0.275948	0.275893	0.275847	0.275823	0.275831	0.275857	0.275874	0.27586	0.27581	0.275732	0.275637	0.275534	0.275427	0.275317	0.27521	0.275112	0.27503	0.274962	0.274896	0.274824	0.274751	0.274683	0.274617	0.274539	0.274446	0.27434	0.274227	0.274107	0.273981	0.273851	0.273723	0.273596	0.273475	0.27337	0.273285	0.273219	0.27317	0.273131	0.27309	0.273031	0.27295	0.272852	0.272736	0.27261	0.272517
Mc30 d12_1-3	0.267997	0.267888	0.267788	0.267705	0.267637	0.267574	0.267521	0.267489	0.267487	0.267507	0.267531	0.267541	0.267514	0.26744	0.267327	0.267202	0.267091	0.266999	0.266901	0.266772	0.266617	0.266467	0.266355	0.266291	0.266255	0.26622	0.266162	0.266082	0.265994	0.265909	0.265814	0.265693	0.265548	0.265403	0.265282	0.265186	0.265108	0.265042	0.264981	0.264919	0.264854	0.264793	0.264729	0.264645	0.264533	0.2644	0.264268	0.264169	0.264137
Mc30 d12_2-1	0.219196	0.219131	0.219069	0.219016	0.218964	0.218907	0.218859	0.218844	0.218873	0.218917	0.218939	0.218926	0.218898	0.218868	0.218826	0.21876	0.218678	0.218602	0.218545	0.218497	0.21844	0.218378	0.218333	0.218314	0.218303	0.218272	0.218215	0.218151	0.218099	0.21805	0.217977	0.217865	0.21774	0.21765	0.217616	0.217607	0.217582	0.217528	0.217457	0.217382	0.217323	0.217302	0.217311	0.217308	0.217261	0.217179	0.217096	0.217048	0.217057
Mc30 d12_2-2	0.230516	0.230468	0.230427	0.230386	0.23034	0.230288	0.230242	0.230225	0.23025	0.230302	0.230344	0.230348	0.230314	0.230264	0.230216	0.230164	0.230099	0.230027	0.229957	0.229889	0.229814	0.229727	0.229638	0.229566	0.229526	0.229512	0.229492	0.229443	0.229372	0.229303	0.22924	0.229165	0.229071	0.228981	0.228924	0.228899	0.22888	0.228847	0.228799	0.228749	0.228722	0.228723	0.228726	0.228685	0.228579	0.228435	0.228298	0.228214	0.228218
Mc30 d12_2-3	0.207526	0.207498	0.207474	0.207439	0.207383	0.20732	0.20728	0.207278	0.207298	0.207313	0.20731	0.207293	0.207276	0.207258	0.207233	0.20719	0.207129	0.207064	0.20701	0.206975	0.206946	0.206907	0.206852	0.206792	0.206741	0.206694	0.206634	0.206561	0.206488	0.206418	0.206338	0.206242	0.206154	0.206107	0.206099	0.206085	0.206034	0.205957	0.205881	0.205818	0.205768	0.205737	0.205721	0.205698	0.205643	0.205551	0.205439	0.205344	0.205322
Mc30 d12_3-1	0.265099	0.265026	0.264958	0.264896	0.26483	0.264759	0.264699	0.264667	0.264668	0.264687	0.264701	0.264699	0.264675	0.264622	0.264531	0.264408	0.264279	0.264172	0.264088	0.264009	0.263927	0.263849	0.263785	0.263737	0.2637	0.263661	0.263601	0.263517	0.263425	0.263345	0.263275	0.263194	0.263086	0.262969	0.26287	0.262792	0.262712	0.262614	0.262507	0.262413	0.26235	0.262321	0.2623	0.26225	0.262155	0.262026	0.261885	0.261763	0.261704
Mc30 d12_3-2	0.265458	0.265399	0.265343	0.265282	0.265209	0.265134	0.265078	0.26505	0.265038	0.265017	0.264982	0.264938	0.264898	0.26486	0.264815	0.264744	0.264641	0.264522	0.264413	0.264325	0.26425	0.264169	0.264079	0.263991	0.263916	0.263851	0.263792	0.263735	0.263683	0.263624	0.263532	0.263405	0.263272	0.263175	0.263123	0.26308	0.263008	0.262904	0.262793	0.262692	0.262612	0.262552	0.262499	0.262429	0.262329	0.262209	0.262086	0.261985	0.261938
Mc30 d12_3-3	0.266986	0.266894	0.266773	0.26665	0.266551	0.266488	0.266457	0.266456	0.266475	0.266506	0.266531	0.266532	0.266494	0.266417	0.266319	0.26622	0.266126	0.266033	0.265943	0.265867	0.26581	0.265762	0.265705	0.26564	0.265577	0.265519	0.265448	0.265348	0.265226	0.265092	0.264944	0.264778	0.264621	0.264509	0.264442	0.264383	0.264304	0.26422	0.264158	0.264115	0.264079	0.26404	0.263984	0.263889	0.263752	0.263604	0.263488	0.263437	0.263465
Ui20 d02_1-1	0.071076	0.0710383	0.0710271	0.0710321	0.0710277	0.0709981	0.0709501	0.0709029	0.0708674	0.0708405	0.0708137	0.0707815	0.0707431	0.0707009	0.0706579	0.070614	0.0705682	0.0705239	0.0704878	0.0704649	0.0704524	0.0704411	0.0704185	0.0703758	0.0703137	0.0702409	0.0701657	0.0700922	0.0700255	0.0699711	0.069929	0.0698918	0.0698509	0.0698025	0.0697467	0.069686	0.0696246	0.0695637	0.0694991	0.06943	0.0693656	0.0693187	0.0692881	0.0692545	0.0691978	0.0691154	0.0690212	0.0689341	0.0688692
Ui20 d02_1-2	0.0649939	0.0649645	0.0649402	0.0649099	0.0648723	0.0648354	0.0648069	0.0647862	0.0647659	0.0647379	0.0647016	0.0646624	0.0646253	0.0645898	0.064554	0.0645163	0.0644774	0.0644376	0.0643978	0.0643598	0.0643244	0.0642897	0.0642523	0.0642091	0.0641589	0.0641051	0.0640551	0.0640143	0.0639802	0.0639397	0.0638793	0.0637995	0.0637221	0.0636763	0.0636661	0.0636598	0.0636231	0.0635543	0.0634781	0.0634138	0.0633624	0.0633149	0.0632602	0.0631926	0.0631176	0.0630441	0.0629766	0.0629153	0.0628659
Ui20 d02_1-3	0.0631264	0.0631152	0.0631033	0.0630777	0.0630364	0.0629854	0.062928	0.0628701	0.0628239	0.0627981	0.0627849	0.0627674	0.062735	0.0626872	0.0626294	0.0625713	0.0625227	0.0624847	0.0624508	0.0624184	0.0623905	0.062363	0.0623226	0.0622603	0.0621826	0.0621058	0.0620447	0.0620068	0.0619917	0.0619889	0.0619799	0.0619471	0.0618907	0.0618302	0.0617847	0.0617514	0.0617139	0.0616662	0.0616125	0.0615507	0.0614744	0.0613914	0.0613178	0.0612557	0.0611898	0.0611097	0.0610248	0.060958	0.0609327
Ui20 d02_2-1	0.065885	0.0658725	0.0658645	0.0658588	0.0658498	0.0658292	0.0657936	0.0657495	0.065706	0.0656625	0.0656091	0.0655435	0.0654813	0.0654425	0.0654301	0.0654256	0.0654079	0.0653709	0.0653216	0.0652681	0.0652143	0.0651632	0.0651186	0.065084	0.0650598	0.0650388	0.0650064	0.064951	0.0648785	0.0648058	0.0647431	0.0646908	0.0646509	0.0646284	0.0646148	0.0645879	0.0645334	0.0644584	0.0643795	0.0643094	0.0642554	0.064218	0.0641868	0.0641472	0.0640919	0.0640228	0.063941	0.0638521	0.0637753
Ui20 d02_2-2	0.0564984	0.0564728	0.05646	0.0564439	0.0564025	0.0563372	0.0562769	0.0562482	0.0562469	0.056246	0.0562283	0.0562015	0.0561826	0.0561762	0.0561718	0.0561583	0.0561338	0.0560992	0.0560505	0.055987	0.0559224	0.0558746	0.0558433	0.0558106	0.0557674	0.0557221	0.0556847	0.0556542	0.0556248	0.0555936	0.055558	0.0555152	0.0554673	0.0554196	0.0553717	0.0553181	0.0552593	0.0552023	0.0551504	0.0550994	0.0550475	0.0550011	0.0549662	0.0549369	0.0548978	0.0548409	0.0547723	0.0547084	0.0546624
Ui20 d02_2-3	0.0603195	0.0602851	0.0602469	0.0602046	0.060155	0.060098	0.0600404	0.0599942	0.0599639	0.0599419	0.0599152	0.0598805	0.0598466	0.0598216	0.0597972	0.0597552	0.0596893	0.0596165	0.0595612	0.0595305	0.059508	0.059471	0.0594142	0.0593535	0.0593115	0.0592936	0.0592828	0.0592615	0.0592308	0.0592011	0.0591709	0.0591296	0.059076	0.0590216	0.0589762	0.0589387	0.0589021	0.0588603	0.0588089	0.0587458	0.0586759	0.0586092	0.0585549	0.0585125	0.0584678	0.0584008	0.058307	0.0582109	0.0581527
Ui20 d02_3-1	0.067726	0.0676741	0.0676455	0.067639	0.0676288	0.0675919	0.0675298	0.0674631	0.0674126	0.0673844	0.0673694	0.0673526	0.0673223	0.067276	0.067219	0.0671593	0.0671034	0.0670568	0.0670214	0.0669923	0.0669606	0.06692	0.0668743	0.0668357	0.0668145	0.0668042	0.0667834	0.0667379	0.0666772	0.0666217	0.0665781	0.0665354	0.0664827	0.0664184	0.0663456	0.0662706	0.066204	0.0661546	0.0661162	0.0660724	0.0660153	0.0659554	0.0659055	0.0658633	0.0658178	0.0657621	0.0656979	0.0656313	0.0655719
Ui20 d02_3-2	0.0391309	0.0391023	0.0390622	0.0390083	0.0389579	0.0389316	0.0389329	0.0389447	0.0389473	0.038931	0.0388968	0.0388492	0.0387941	0.0387398	0.03869	0.0386377	0.0385757	0.0385105	0.0384597	0.03843	0.0384063	0.0383694	0.0383166	0.0382621	0.0382186	0.038189	0.0381717	0.0381636	0.0381526	0.038119	0.0380551	0.0379766	0.0379086	0.0378622	0.0378305	0.0377979	0.0377543	0.0376984	0.0376377	0.0375813	0.0375338	0.0374919	0.037447	0.0373919	0.0373271	0.0372606	0.0372017	0.0371555	0.0371227
Ui20 d02_3-3	0.0409254	0.0408702	0.0408075	0.0407545	0.0407237	0.0407119	0.0407042	0.0406876	0.0406554	0.0406089	0.0405587	0.0405194	0.0404963	0.0404814	0.0404627	0.0404353	0.0404004	0.0403581	0.0403055	0.0402427	0.0401762	0.0401188	0.0400799	0.0400594	0.0400473	0.04003	0.039998	0.0399512	0.0398977	0.0398457	0.0397946	0.0397376	0.0396763	0.0396274	0.0396066	0.0396066	0.0396004	0.0395675	0.0395118	0.0394532	0.0394103	0.0393847	0.0393563	0.0392999	0.039208	0.0390964	0.038991	0.0389163	0.0388847
Ui20 d03_1-1	0.0962452	0.096201	0.0961729	0.0961568	0.0961326	0.0960866	0.0960233	0.0959592	0.0959078	0.095871	0.0958413	0.0958105	0.0957764	0.095744	0.0957147	0.0956821	0.0956416	0.0955985	0.0955594	0.0955174	0.0954553	0.0953657	0.0952634	0.0951776	0.095128	0.0951066	0.0950859	0.0950461	0.0949937	0.0949465	0.0949101	0.0948796	0.0948545	0.094835	0.0948072	0.0947497	0.0946629	0.0945703	0.094491	0.0944212	0.0943547	0.0942973	0.0942534	0.0942103	0.094151	0.0940766	0.0940032	0.0939503	0.0939329
Ui20 d03_1-2	0.107977	0.107951	0.107924	0.107887	0.107836	0.107773	0.107703	0.107636	0.107586	0.107563	0.107551	0.107528	0.107488	0.107448	0.107422	0.107402	0.107373	0.107327	0.107265	0.107187	0.107096	0.107004	0.106932	0.106894	0.106887	0.106893	0.106889	0.106865	0.106824	0.106773	0.106716	0.106653	0.106589	0.106531	0.106481	0.106435	0.106391	0.106351	0.106313	0.106269	0.106222	0.106188	0.106163	0.106123	0.106053	0.105964	0.10588	0.105819	0.105787
Ui20 d03_1-3	0.122908	0.122877	0.122847	0.12282	0.122796	0.12277	0.122742	0.122721	0.12271	0.122704	0.122687	0.122653	0.122612	0.122575	0.122541	0.122499	0.122443	0.122386	0.122342	0.122312	0.122286	0.122252	0.122209	0.122165	0.122126	0.122088	0.122045	0.121998	0.121957	0.12193	0.12191	0.121877	0.121827	0.121776	0.121734	0.121693	0.121642	0.121584	0.121537	0.121503	0.121478	0.121455	0.121433	0.12141	0.121377	0.12132	0.121236	0.121145	0.121085
Ui20 d03_2-1	0.116037	0.11599	0.115929	0.115859	0.115799	0.115763	0.115746	0.115737	0.115731	0.115722	0.115702	0.115668	0.115626	0.115585	0.115543	0.1155	0.115465	0.115438	0.115408	0.115363	0.115303	0.115242	0.115192	0.115156	0.11513	0.115106	0.115077	0.115041	0.115002	0.114959	0.1149	0.114815	0.114724	0.114662	0.114646	0.114655	0.114653	0.114621	0.114559	0.114479	0.114402	0.114342	0.1143	0.114263	0.114222	0.114179	0.114137	0.114097	0.114066
Ui20 d03_2-2	0.0978602	0.0978042	0.0977726	0.0977667	0.0977612	0.0977319	0.0976797	0.0976224	0.0975718	0.0975236	0.0974708	0.0974181	0.0973802	0.0973636	0.0973545	0.0973298	0.0972776	0.0972068	0.0971338	0.0970667	0.0970026	0.096937	0.0968728	0.0968168	0.0967703	0.0967264	0.0966777	0.0966259	0.0965781	0.0965353	0.0964884	0.0964307	0.0963709	0.0963263	0.0963003	0.0962737	0.0962281	0.0961656	0.0961008	0.0960405	0.0959823	0.0959256	0.0958696	0.0958055	0.0957257	0.0956363	0.0955504	0.0954786	0.0954283
Ui20 d03_2-3	0.0995338	0.0994773	0.0994138	0.0993567	0.0993116	0.0992713	0.0992321	0.0992028	0.0991888	0.0991788	0.0991566	0.0991172	0.0990641	0.0990004	0.0989346	0.0988838	0.098856	0.0988359	0.0987972	0.0987312	0.098652	0.0985799	0.0985266	0.0984918	0.0984639	0.0984256	0.0983709	0.0983134	0.0982678	0.0982269	0.0981682	0.0980867	0.0980068	0.0979578	0.0979411	0.0979268	0.0978859	0.0978162	0.0977336	0.0976512	0.0975736	0.097506	0.0974552	0.0974178	0.0973768	0.0973144	0.09723	0.0971487	0.0971077
Ui20 d03_3-1	0.105761	0.105717	0.105671	0.105622	0.105576	0.105528	0.105473	0.10541	0.105352	0.105311	0.105289	0.105276	0.105263	0.105241	0.105204	0.105149	0.105082	0.105016	0.104953	0.104884	0.104806	0.104721	0.104641	0.104573	0.104525	0.104501	0.104498	0.104501	0.1045	0.104484	0.104442	0.104368	0.104274	0.104184	0.104115	0.104068	0.104031	0.103994	0.103948	0.103889	0.103823	0.10376	0.1037	0.103634	0.103555	0.103461	0.103363	0.103282	0.103246
Ui20 d03_3-2	0.10974	0.109678	0.109631	0.109599	0.109575	0.109547	0.109515	0.109481	0.109447	0.109413	0.109381	0.109355	0.109334	0.10931	0.109279	0.109239	0.10919	0.109133	0.109074	0.10902	0.108978	0.108946	0.108912	0.108867	0.10881	0.108751	0.108706	0.10868	0.108664	0.10864	0.108593	0.108524	0.108451	0.108394	0.108354	0.108311	0.108251	0.108182	0.108117	0.10806	0.108008	0.107962	0.107923	0.107877	0.107813	0.107733	0.107655	0.107594	0.107555
Ui20 d03_3-3	0.101085	0.101065	0.101055	0.101042	0.101013	0.100965	0.100906	0.100845	0.100786	0.100731	0.100686	0.100656	0.100639	0.100626	0.100604	0.100563	0.1005	0.100431	0.100373	0.100335	0.100302	0.100258	0.100196	0.100127	0.10007	0.100032	0.0999987	0.0999592	0.0999152	0.0998714	0.0998201	0.0997525	0.0996771	0.0996112	0.0995615	0.0995186	0.0994739	0.0994254	0.0993678	0.0992948	0.0992163	0.0991563	0.0991239	0.0990986	0.0990502	0.0989676	0.0988633	0.0987643	0.0986982
Ui20 d04_1-1	0.117052	0.117024	0.116986	0.116937	0.11688	0.116821	0.116761	0.116705	0.116657	0.116616	0.116572	0.11652	0.11646	0.116399	0.11634	0.116286	0.116239	0.1162	0.116157	0.116099	0.116028	0.11596	0.115907	0.115869	0.115841	0.115811	0.115772	0.115727	0.115682	0.11563	0.115557	0.115463	0.115373	0.11531	0.11527	0.115226	0.115155	0.115066	0.11498	0.114913	0.114863	0.114822	0.114786	0.114743	0.114677	0.114585	0.114482	0.1144	0.114358
Ui20 d04_1-2	0.104193	0.104145	0.104079	0.103997	0.103914	0.103847	0.103807	0.103791	0.103784	0.103764	0.103722	0.103672	0.103633	0.10361	0.103591	0.103554	0.103485	0.103387	0.103278	0.103182	0.103112	0.103059	0.103011	0.10296	0.102914	0.102875	0.102835	0.102787	0.102729	0.102662	0.102583	0.102498	0.10242	0.102357	0.102307	0.102256	0.102198	0.102141	0.102091	0.102045	0.101999	0.101953	0.101901	0.101834	0.10175	0.101664	0.101596	0.101556	0.101538
Ui20 d04_1-3	0.10802	0.107969	0.107914	0.107861	0.107825	0.107804	0.107781	0.107745	0.107704	0.107677	0.107666	0.107655	0.107625	0.107571	0.107497	0.107408	0.107314	0.107226	0.107154	0.1071	0.107061	0.107033	0.107004	0.106964	0.106918	0.106881	0.106854	0.106824	0.106776	0.106707	0.10662	0.106522	0.10643	0.106363	0.106315	0.10626	0.106183	0.106097	0.106019	0.105955	0.105902	0.105859	0.105818	0.105756	0.105669	0.105585	0.105536	0.105525	0.105533
Ui20 d04_2-1	0.0846	0.0845639	0.0845306	0.0844999	0.0844748	0.0844585	0.0844524	0.0844525	0.0844502	0.0844394	0.0844212	0.0843981	0.0843681	0.0843294	0.0842872	0.0842524	0.0842304	0.0842123	0.0841805	0.0841268	0.0840589	0.0839917	0.0839339	0.0838878	0.0838544	0.0838293	0.0838002	0.0837579	0.083706	0.0836538	0.0836037	0.0835551	0.083513	0.0834842	0.0834645	0.083438	0.0833903	0.0833214	0.0832493	0.0831972	0.0831725	0.083157	0.083128	0.0830841	0.0830431	0.0830121	0.0829814	0.0829452	0.0829151
Ui20 d04_2-2	0.0829152	0.0829026	0.082902	0.0828916	0.0828539	0.0827936	0.082733	0.0826914	0.0826725	0.0826689	0.0826721	0.0826767	0.0826747	0.0826516	0.0825952	0.0825095	0.0824186	0.0823493	0.0823086	0.0822807	0.082248	0.082208	0.08217	0.0821395	0.0821135	0.0820871	0.0820602	0.0820322	0.081998	0.0819503	0.0818886	0.0818225	0.0817651	0.0817252	0.0816977	0.0816675	0.0816246	0.0815735	0.0815245	0.0814815	0.0814406	0.0814	0.0813607	0.0813224	0.0812823	0.0812383	0.0811912	0.0811491	0.0811266
Ui20 d04_2-3	0.0834398	0.0833969	0.0833634	0.0833335	0.0832967	0.0832456	0.0831828	0.0831209	0.0830713	0.083036	0.0830094	0.0829871	0.082974	0.0829764	0.0829903	0.0829967	0.0829763	0.0829272	0.0828636	0.0828027	0.0827518	0.0827093	0.0826737	0.0826482	0.0826354	0.0826239	0.0825903	0.0825243	0.082448	0.0823977	0.082385	0.0823871	0.0823739	0.0823342	0.0822756	0.0822116	0.0821526	0.0820994	0.0820422	0.0819738	0.0819025	0.0818516	0.0818315	0.0818226	0.0817922	0.0817283	0.0816467	0.0815751	0.0815343
Ui20 d04_3-1	0.0940074	0.0939678	0.0939471	0.0939235	0.0938794	0.0938138	0.0937445	0.0936955	0.0936742	0.0936641	0.0936428	0.093604	0.0935579	0.0935131	0.0934648	0.0934029	0.0933267	0.0932459	0.0931692	0.093101	0.093047	0.0930129	0.0929916	0.0929663	0.0929275	0.092882	0.0928377	0.0927919	0.0927366	0.0926709	0.092602	0.0925363	0.0924738	0.0924139	0.0923585	0.0923098	0.0922609	0.0921965	0.0921076	0.0920046	0.0919139	0.0918569	0.09183	0.0918054	0.091757	0.0916815	0.0915974	0.0915297	0.0914948
Ui20 d04_3-2	0.0785398	0.0784883	0.0784369	0.0783826	0.0783298	0.078282	0.0782419	0.0782115	0.0781874	0.0781596	0.078119	0.0780638	0.0779969	0.0779213	0.0778402	0.077761	0.0776914	0.0776323	0.0775749	0.0775121	0.0774488	0.0773957	0.0773533	0.07731	0.0772553	0.0771894	0.0771192	0.0770478	0.0769723	0.076894	0.0768246	0.0767783	0.0767552	0.076738	0.076702	0.0766343	0.0765447	0.076458	0.0763925	0.0763452	0.0762993	0.0762416	0.0761686	0.0760819	0.0759898	0.0759076	0.0758489	0.0758185	0.0758104
Ui20 d04_3-3	0.0736061	0.0735307	0.0734525	0.0733837	0.0733268	0.0732761	0.0732329	0.0732067	0.0731988	0.0731919	0.0731673	0.0731224	0.0730701	0.0730203	0.072972	0.0729173	0.072851	0.0727728	0.0726838	0.0725879	0.0724954	0.0724197	0.0723665	0.072329	0.0722953	0.0722606	0.0722254	0.0721887	0.0721438	0.0720872	0.0720252	0.0719668	0.071912	0.0718518	0.071781	0.0717061	0.0716366	0.071573	0.0715086	0.0714404	0.0713741	0.0713136	0.0712532	0.0711846	0.0711137	0.0710566	0.0710195	0.0709898	0.0709486
Ui20 d05_1-1	0.115008	0.114964	0.114943	0.11493	0.114897	0.114832	0.11475	0.114686	0.114656	0.114652	0.114644	0.114617	0.114575	0.11453	0.11448	0.114419	0.114345	0.114263	0.11418	0.114097	0.114017	0.113948	0.113889	0.113838	0.11379	0.113748	0.113709	0.113671	0.113628	0.113572	0.113501	0.113421	0.113349	0.113296	0.113256	0.113205	0.113133	0.11305	0.112976	0.112921	0.112885	0.112859	0.112823	0.112762	0.112677	0.112589	0.112516	0.112466	0.112437
Ui20 d05_1-2	0.107958	0.107901	0.107849	0.107789	0.107713	0.107634	0.107581	0.107567	0.107573	0.107562	0.107527	0.107491	0.107472	0.107461	0.107434	0.107375	0.107289	0.107193	0.1071	0.10702	0.106958	0.106919	0.106896	0.10687	0.106827	0.106778	0.10674	0.106718	0.106688	0.106626	0.106528	0.106416	0.106322	0.106263	0.106236	0.106219	0.106188	0.106135	0.106069	0.106008	0.105963	0.105931	0.105899	0.105852	0.105785	0.105703	0.105611	0.105522	0.105453
Ui20 d05_1-3	0.11612	0.116054	0.115989	0.115933	0.115883	0.115838	0.115807	0.115793	0.115786	0.115764	0.115717	0.115655	0.115601	0.115569	0.115546	0.115506	0.115435	0.115346	0.115257	0.115181	0.115117	0.115063	0.115021	0.114992	0.114973	0.114953	0.114913	0.11484	0.114742	0.114646	0.114574	0.114523	0.114481	0.114442	0.114406	0.114362	0.114289	0.114186	0.114078	0.113994	0.11394	0.113905	0.113874	0.113835	0.113782	0.113712	0.113625	0.113538	0.113483
Ui20 d05_2-1	0.152794	0.152713	0.152646	0.152591	0.152545	0.152514	0.152511	0.152535	0.152566	0.152577	0.152555	0.152508	0.15245	0.152386	0.152322	0.152259	0.152197	0.152135	0.152075	0.152017	0.151949	0.151867	0.151788	0.151738	0.151722	0.151717	0.15169	0.151637	0.151576	0.151522	0.151467	0.151398	0.151319	0.151248	0.151197	0.151162	0.151127	0.151084	0.151032	0.150973	0.150914	0.150866	0.150825	0.150776	0.150707	0.150623	0.15054	0.150476	0.150444
Ui20 d05_2-2	0.11076	0.110689	0.110628	0.110584	0.110544	0.110487	0.110411	0.110342	0.110299	0.110279	0.110255	0.110208	0.110134	0.110046	0.109958	0.10988	0.109803	0.109718	0.109629	0.109546	0.10947	0.109397	0.109328	0.109275	0.109242	0.109218	0.109182	0.109123	0.109043	0.108952	0.10886	0.10877	0.108686	0.108619	0.10858	0.108557	0.108515	0.108432	0.108321	0.108212	0.108126	0.10807	0.108032	0.107989	0.107921	0.107833	0.107748	0.107697	0.107688
Ui20 d05_2-3	0.110779	0.110694	0.110624	0.110573	0.110526	0.110472	0.110419	0.110378	0.110353	0.110335	0.11031	0.110273	0.110225	0.110168	0.110105	0.110038	0.109963	0.10987	0.109761	0.109658	0.109576	0.10951	0.109453	0.109404	0.109369	0.109342	0.109304	0.109246	0.109168	0.109077	0.108979	0.108877	0.108784	0.108712	0.108659	0.108607	0.108544	0.108476	0.108415	0.10836	0.108307	0.108253	0.108195	0.108126	0.108036	0.10793	0.107819	0.107724	0.107669
Ui20 d05_3-1	0.133731	0.133673	0.13362	0.133569	0.133522	0.133477	0.133438	0.13342	0.13343	0.133453	0.133459	0.133425	0.133352	0.133263	0.133181	0.133112	0.133052	0.132988	0.132913	0.132829	0.132744	0.132672	0.132624	0.132611	0.132627	0.132647	0.132638	0.132585	0.132495	0.132391	0.132287	0.132194	0.132131	0.132105	0.132097	0.132061	0.13198	0.131882	0.131803	0.13175	0.13171	0.131679	0.131657	0.131628	0.131568	0.131474	0.131368	0.131289	0.131267
Ui20 d05_3-2	0.126613	0.126574	0.126511	0.12644	0.126375	0.12632	0.126279	0.126255	0.12625	0.126252	0.126245	0.126222	0.126181	0.126124	0.126052	0.125976	0.125912	0.125859	0.125801	0.125732	0.125658	0.125594	0.125544	0.125505	0.125475	0.125449	0.125418	0.12538	0.125341	0.125308	0.125268	0.125201	0.125119	0.125054	0.125023	0.125002	0.124958	0.124882	0.124791	0.124701	0.124623	0.124568	0.124537	0.124512	0.124468	0.124393	0.124296	0.124202	0.124147
Ui20 d05_3-3	0.14525	0.145189	0.14514	0.145111	0.145093	0.145069	0.145029	0.144978	0.144928	0.144893	0.144877	0.144873	0.144873	0.144875	0.144869	0.14483	0.144737	0.144602	0.144463	0.144364	0.14432	0.144316	0.144315	0.14429	0.144237	0.144171	0.144104	0.144037	0.143976	0.14393	0.143894	0.143842	0.143761	0.143675	0.143617	0.143593	0.143578	0.143549	0.143501	0.143446	0.143404	0.143384	0.143375	0.14335	0.143295	0.143215	0.143134	0.143078	0.143066
Ui20 d06_1-1	0.111372	0.111311	0.111252	0.111202	0.111159	0.11112	0.111089	0.111074	0.111077	0.111083	0.111076	0.111056	0.11103	0.110998	0.110957	0.110906	0.110848	0.110783	0.110711	0.110635	0.110572	0.110534	0.110518	0.110511	0.110501	0.110486	0.11047	0.110452	0.110422	0.110374	0.110312	0.110242	0.110172	0.110105	0.110046	0.109992	0.109943	0.109902	0.109873	0.109856	0.109841	0.10982	0.109789	0.109756	0.109727	0.109699	0.10966	0.10961	0.109569
Ui20 d06_1-2	0.0974627	0.0974279	0.097381	0.09732	0.097253	0.0971909	0.0971422	0.0971137	0.0971042	0.0971002	0.0970889	0.0970704	0.09705	0.0970234	0.0969814	0.0969207	0.0968452	0.0967556	0.0966542	0.0965543	0.096476	0.0964302	0.0964114	0.0964079	0.0964055	0.0963895	0.0963496	0.09629	0.0962264	0.0961699	0.0961158	0.0960526	0.0959794	0.0959102	0.0958575	0.0958148	0.0957644	0.0957022	0.0956432	0.0956001	0.095567	0.0955281	0.0954732	0.095404	0.0953286	0.0952588	0.0952086	0.0951868	0.0951909
Ui20 d06_1-3	0.107001	0.106937	0.106875	0.106823	0.106779	0.106737	0.106695	0.106654	0.10663	0.106634	0.106659	0.106684	0.106685	0.106656	0.106599	0.106523	0.106433	0.106343	0.106266	0.106205	0.106153	0.106095	0.106027	0.105958	0.105912	0.105898	0.105901	0.105899	0.105872	0.105816	0.105731	0.105625	0.105525	0.105455	0.105422	0.105407	0.105383	0.105336	0.105275	0.105212	0.105159	0.10512	0.105091	0.105054	0.104994	0.104912	0.104834	0.104792	0.104798
Ui20 d06_2-1	0.134013	0.133981	0.133945	0.133901	0.133846	0.133782	0.133725	0.133693	0.133693	0.133714	0.133733	0.13373	0.133699	0.133647	0.133583	0.133513	0.133435	0.133349	0.133264	0.133188	0.133129	0.133085	0.13305	0.133019	0.132993	0.132966	0.132932	0.132887	0.132832	0.132763	0.132672	0.132567	0.132477	0.132429	0.132414	0.132395	0.132348	0.132283	0.132227	0.132186	0.132148	0.132105	0.132054	0.131997	0.131935	0.131872	0.131817	0.131777	0.131768
Ui20 d06_2-2	0.149559	0.149516	0.149464	0.149407	0.149346	0.149287	0.149242	0.149217	0.149207	0.149201	0.149195	0.149187	0.149164	0.149114	0.149038	0.148953	0.148871	0.148793	0.148715	0.148643	0.148588	0.148558	0.148553	0.148558	0.148556	0.148536	0.148495	0.148443	0.148392	0.148343	0.148279	0.14819	0.148098	0.148047	0.148046	0.148058	0.14804	0.147985	0.147909	0.147833	0.147768	0.147723	0.147697	0.147673	0.147628	0.147552	0.147455	0.147375	0.147353
Ui20 d06_2-3	0.159124	0.159107	0.159089	0.159055	0.159004	0.158947	0.1589	0.158873	0.158865	0.158861	0.158844	0.158809	0.158764	0.158718	0.158674	0.158627	0.158576	0.158522	0.158459	0.158389	0.158322	0.15827	0.158233	0.158194	0.15814	0.158077	0.158024	0.157999	0.157997	0.157987	0.157937	0.157842	0.157736	0.15766	0.157619	0.157583	0.157529	0.157465	0.157406	0.157354	0.157312	0.157298	0.15731	0.15731	0.157256	0.157141	0.156995	0.156873	0.156823
Ui20 d06_3-1	0.109857	0.109819	0.109776	0.109728	0.109682	0.109643	0.109606	0.109579	0.109574	0.109588	0.109606	0.109611	0.109594	0.109559	0.109505	0.109429	0.109336	0.109239	0.109163	0.109116	0.109082	0.109035	0.108971	0.108907	0.108867	0.108853	0.108851	0.108846	0.108829	0.108792	0.108728	0.108645	0.108566	0.108507	0.108465	0.108419	0.108359	0.10829	0.108221	0.108151	0.108086	0.108036	0.108005	0.107973	0.10792	0.107854	0.107801	0.107781	0.107789
Ui20 d06_3-2	0.104902	0.104775	0.104664	0.104596	0.104566	0.104546	0.104524	0.10451	0.104523	0.104556	0.104581	0.104568	0.104516	0.104441	0.104356	0.104269	0.104188	0.104117	0.104054	0.103992	0.103929	0.103871	0.103822	0.103777	0.103727	0.10367	0.10361	0.103563	0.103535	0.103513	0.103469	0.103389	0.103289	0.103206	0.103161	0.103142	0.103116	0.103061	0.102982	0.102896	0.102827	0.102782	0.102754	0.102728	0.102692	0.102649	0.1026	0.102547	0.102495
Ui20 d06_3-3	0.109118	0.109056	0.108995	0.108934	0.108873	0.108807	0.108743	0.108696	0.108686	0.108705	0.108726	0.108722	0.10869	0.108646	0.1086	0.108547	0.108474	0.108378	0.108272	0.108177	0.108103	0.108046	0.107999	0.107962	0.107941	0.107931	0.107917	0.107882	0.107823	0.10775	0.107672	0.107589	0.107503	0.107426	0.10737	0.107328	0.107279	0.107215	0.107145	0.107081	0.107032	0.106994	0.106959	0.106918	0.106863	0.106794	0.106722	0.106666	0.106649
Ui20 d07_1-1	0.142373	0.142311	0.142239	0.142155	0.142067	0.141989	0.14193	0.141894	0.141874	0.14186	0.141841	0.141816	0.141781	0.141725	0.141633	0.141503	0.141343	0.14117	0.141007	0.140872	0.140776	0.140709	0.140655	0.14061	0.140583	0.140572	0.140557	0.140518	0.140457	0.140381	0.140287	0.140169	0.140032	0.139903	0.139796	0.139706	0.139616	0.139517	0.13941	0.139306	0.139227	0.139189	0.139177	0.139145	0.139067	0.138967	0.138876	0.138808	0.13876
Ui20 d07_1-2	0.138073	0.137997	0.137929	0.137865	0.137804	0.137746	0.137698	0.137666	0.13765	0.137643	0.137644	0.137646	0.137631	0.137582	0.137497	0.137388	0.13727	0.13715	0.137037	0.136938	0.136853	0.136783	0.13673	0.136691	0.136657	0.13661	0.13654	0.136458	0.136384	0.136327	0.136268	0.136183	0.136072	0.135959	0.135868	0.135802	0.135748	0.1357	0.135657	0.135614	0.135574	0.13554	0.13551	0.135474	0.135418	0.135341	0.135255	0.135182	0.135148
Ui20 d07_1-3	0.15659	0.1565	0.156391	0.156282	0.156199	0.156153	0.156133	0.156124	0.156116	0.156105	0.156097	0.156096	0.156095	0.156072	0.156004	0.15589	0.155749	0.155606	0.155477	0.155365	0.155262	0.155165	0.155081	0.155017	0.15498	0.154957	0.154922	0.154865	0.154802	0.154754	0.154717	0.15466	0.154569	0.154456	0.154339	0.154223	0.154115	0.154025	0.153964	0.153924	0.153892	0.153859	0.153819	0.153764	0.15369	0.153603	0.153518	0.153465	0.153472
Ui20 d07_2-1	0.105933	0.105888	0.105843	0.105799	0.105756	0.10572	0.105694	0.105675	0.105651	0.10562	0.105594	0.105582	0.105583	0.105588	0.105584	0.105561	0.105506	0.10542	0.105322	0.105235	0.105168	0.105115	0.105067	0.105028	0.105002	0.104985	0.104968	0.104951	0.104934	0.104912	0.104867	0.104792	0.104709	0.104649	0.104619	0.104595	0.104557	0.104506	0.104459	0.10442	0.104381	0.104342	0.104311	0.104287	0.104256	0.104206	0.104139	0.104072	0.104033
Ui20 d07_2-2	0.101999	0.101958	0.101916	0.101877	0.101834	0.10178	0.101725	0.101686	0.101669	0.101661	0.101643	0.101612	0.101573	0.101524	0.101456	0.101364	0.101264	0.101178	0.101121	0.101086	0.101061	0.101033	0.101002	0.100973	0.100947	0.100924	0.1009	0.100873	0.100839	0.100797	0.100739	0.100662	0.10057	0.10048	0.100412	0.100372	0.100347	0.100311	0.10025	0.100168	0.100096	0.100055	0.100032	0.0999918	0.0999213	0.0998424	0.0997819	0.0997447	0.0997207
Ui20 d07_2-3	0.106845	0.106776	0.106716	0.106672	0.106638	0.106604	0.106565	0.106531	0.106512	0.106508	0.106507	0.106503	0.106486	0.106451	0.106398	0.106338	0.106276	0.106206	0.106124	0.10604	0.105972	0.105928	0.105902	0.105881	0.105858	0.10583	0.105801	0.105775	0.105744	0.105689	0.105599	0.105487	0.105381	0.1053	0.105238	0.105182	0.105126	0.105081	0.105047	0.105006	0.104941	0.104859	0.104783	0.10473	0.104697	0.10468	0.10467	0.104664	0.104657
Ui20 d07_3-1	0.136791	0.136743	0.136691	0.136636	0.136575	0.136503	0.136432	0.136382	0.136364	0.136367	0.136367	0.136342	0.136282	0.136192	0.136088	0.135984	0.135888	0.135801	0.135718	0.135637	0.135559	0.135488	0.135427	0.135374	0.135327	0.135285	0.135245	0.135203	0.135154	0.135099	0.135036	0.134956	0.134862	0.134768	0.134685	0.134611	0.134531	0.134442	0.134349	0.134258	0.134171	0.134101	0.134059	0.134042	0.134023	0.13398	0.133915	0.133851	0.133819
Ui20 d07_3-2	0.136808	0.136754	0.136711	0.136677	0.136649	0.136618	0.136581	0.136545	0.136524	0.136518	0.136514	0.136495	0.136459	0.13641	0.136348	0.136265	0.13616	0.136049	0.135951	0.135882	0.135838	0.135803	0.135766	0.135724	0.135687	0.135656	0.135623	0.135578	0.13552	0.135447	0.13536	0.135266	0.135179	0.135115	0.135077	0.135051	0.135014	0.134959	0.134899	0.134843	0.134788	0.134732	0.134674	0.134608	0.134524	0.134426	0.134342	0.134306	0.134331
Ui20 d07_3-3	0.149999	0.149968	0.149909	0.149833	0.149756	0.149688	0.149636	0.149606	0.149594	0.149598	0.149615	0.149632	0.149621	0.149566	0.149481	0.149389	0.1493	0.149208	0.149109	0.149004	0.148901	0.148808	0.148734	0.148682	0.148649	0.148628	0.148609	0.148586	0.148562	0.148538	0.148493	0.14841	0.148302	0.148207	0.148145	0.148099	0.148045	0.147981	0.147911	0.147835	0.147763	0.147716	0.147698	0.147678	0.147618	0.147515	0.147401	0.147321	0.147304
Ui20 d08_1-1	0.114006	0.113957	0.113913	0.113874	0.113834	0.113792	0.113761	0.11375	0.113753	0.113758	0.113756	0.113738	0.113706	0.113666	0.113622	0.113567	0.113498	0.113421	0.113346	0.113276	0.113208	0.113144	0.113087	0.113041	0.11301	0.112992	0.112982	0.112973	0.11296	0.112935	0.112892	0.112829	0.112758	0.112697	0.112654	0.112624	0.112595	0.112564	0.112534	0.112502	0.112466	0.11243	0.112393	0.112349	0.112293	0.112229	0.112171	0.112135	0.112126
Ui20 d08_1-2	0.117819	0.117774	0.117737	0.1177	0.11766	0.117621	0.11759	0.117573	0.11757	0.117569	0.117553	0.11751	0.117449	0.117386	0.117332	0.117277	0.117206	0.117116	0.117022	0.116948	0.116897	0.116854	0.116804	0.116759	0.116745	0.116764	0.11679	0.116795	0.116765	0.116706	0.116628	0.116536	0.116442	0.116362	0.116302	0.116251	0.116189	0.116115	0.116043	0.115988	0.115953	0.115938	0.115934	0.115918	0.115874	0.115807	0.115739	0.11569	0.115663
Ui20 d08_1-3	0.122218	0.122165	0.122123	0.122086	0.12204	0.12198	0.121922	0.121882	0.12187	0.121882	0.121906	0.121928	0.121932	0.121904	0.121842	0.121752	0.121648	0.121545	0.121458	0.121395	0.121351	0.121315	0.12128	0.121244	0.121216	0.121202	0.1212	0.121197	0.121184	0.121159	0.121113	0.121045	0.120969	0.120911	0.120874	0.120832	0.120767	0.120698	0.120655	0.120643	0.120642	0.120637	0.120617	0.120576	0.120505	0.120414	0.120324	0.120265	0.12026
Ui20 d08_2-1	0.118376	0.118313	0.118252	0.118191	0.118132	0.118079	0.118039	0.118018	0.118018	0.118037	0.118064	0.118082	0.118081	0.118058	0.118014	0.117942	0.117837	0.117708	0.117587	0.117505	0.117471	0.117464	0.117462	0.11745	0.117422	0.11738	0.117327	0.117274	0.117233	0.1172	0.117154	0.117081	0.116991	0.11691	0.116858	0.116826	0.116795	0.116754	0.116709	0.11667	0.116635	0.116598	0.116553	0.116503	0.116453	0.116405	0.116357	0.116318	0.116311
Ui20 d08_2-2	0.115865	0.115836	0.115823	0.115809	0.115768	0.115697	0.115627	0.115593	0.115602	0.115632	0.115661	0.115671	0.115659	0.115626	0.11558	0.115523	0.115454	0.115383	0.115319	0.115258	0.11519	0.115115	0.115048	0.115003	0.114974	0.114951	0.114936	0.114936	0.114947	0.114943	0.114898	0.114807	0.114701	0.114618	0.114575	0.114547	0.114506	0.114449	0.114388	0.114331	0.114279	0.114238	0.114212	0.114192	0.114166	0.114128	0.114083	0.114047	0.114039
Ui20 d08_2-3	0.121207	0.12118	0.121149	0.121105	0.121053	0.12101	0.120983	0.12097	0.120965	0.120963	0.120955	0.120931	0.120885	0.120828	0.120774	0.120724	0.120676	0.12063	0.120594	0.120573	0.12056	0.120542	0.120506	0.12045	0.12039	0.120347	0.120328	0.120318	0.120298	0.120255	0.120186	0.120097	0.120015	0.119964	0.119946	0.119932	0.119895	0.11983	0.11975	0.119671	0.119616	0.119598	0.119609	0.119615	0.119591	0.119536	0.119465	0.119402	0.119375
Ui20 d08_3-1	0.126979	0.126908	0.126851	0.126817	0.126794	0.126763	0.126727	0.126698	0.126675	0.126645	0.126603	0.126565	0.126545	0.126538	0.126524	0.126488	0.126427	0.126343	0.126242	0.126141	0.126065	0.126031	0.126028	0.126033	0.126028	0.126017	0.126	0.125971	0.125924	0.125856	0.125772	0.125679	0.125594	0.125535	0.1255	0.125464	0.125408	0.125346	0.125305	0.125294	0.125297	0.125288	0.125251	0.125178	0.125079	0.124976	0.124897	0.124858	0.124865
Ui20 d08_3-2	0.126265	0.126195	0.126133	0.12608	0.126046	0.126032	0.12603	0.126033	0.126039	0.12605	0.126062	0.126063	0.126038	0.125982	0.125907	0.12583	0.125755	0.125678	0.125596	0.125521	0.125462	0.125417	0.125377	0.125337	0.125301	0.125275	0.125262	0.125258	0.125259	0.125249	0.125213	0.125147	0.125065	0.124992	0.124933	0.124874	0.124806	0.124736	0.124674	0.124628	0.124601	0.124594	0.124592	0.124569	0.124507	0.124416	0.124321	0.124258	0.124253
Ui20 d08_3-3	0.130417	0.130392	0.13036	0.130316	0.13027	0.130239	0.130231	0.130236	0.130237	0.130228	0.130214	0.130195	0.130163	0.13011	0.130046	0.129986	0.129936	0.129893	0.129844	0.129778	0.129693	0.129602	0.129528	0.129483	0.129459	0.129442	0.129424	0.129405	0.129385	0.129354	0.129298	0.129217	0.129132	0.129068	0.129021	0.128962	0.12888	0.128789	0.128708	0.128648	0.128619	0.128626	0.128647	0.128639	0.128579	0.128482	0.128387	0.128325	0.128322
Ui20 d09_1-1	0.163414	0.16335	0.163288	0.163247	0.163233	0.16323	0.163224	0.163209	0.163184	0.16315	0.163109	0.163073	0.163048	0.16303	0.163005	0.162958	0.162879	0.162771	0.16266	0.162578	0.162539	0.162528	0.162522	0.162514	0.162513	0.162519	0.16252	0.162507	0.162475	0.162423	0.162342	0.162232	0.162116	0.162031	0.161991	0.161972	0.161938	0.161881	0.161809	0.161736	0.161677	0.161647	0.16164	0.161623	0.161572	0.16149	0.161401	0.161334	0.161319
Ui20 d09_1-2	0.156373	0.156318	0.156281	0.156272	0.156281	0.156287	0.15627	0.156229	0.156184	0.156157	0.156148	0.156136	0.156107	0.156064	0.156018	0.155975	0.15593	0.155876	0.155812	0.15575	0.155698	0.155652	0.155603	0.155558	0.155533	0.155529	0.155529	0.155516	0.155492	0.155461	0.155409	0.155318	0.155204	0.15511	0.155055	0.155014	0.154955	0.154885	0.154827	0.154789	0.154762	0.154751	0.154757	0.154756	0.154711	0.154612	0.154489	0.154401	0.154401
Ui20 d09_1-3	0.130975	0.130923	0.13088	0.130848	0.130821	0.130794	0.130767	0.130749	0.130746	0.130756	0.130766	0.130763	0.130742	0.130706	0.130666	0.130623	0.13057	0.130508	0.130447	0.130395	0.130353	0.130316	0.130285	0.130265	0.130258	0.130265	0.130276	0.130274	0.130245	0.130187	0.130113	0.130036	0.12997	0.129927	0.129906	0.12989	0.129865	0.129825	0.129771	0.129706	0.129641	0.129595	0.129571	0.129549	0.129509	0.129448	0.12938	0.12933	0.129324
Ui20 d09_2-1	0.136827	0.136762	0.136698	0.136643	0.136602	0.136569	0.136531	0.136487	0.136451	0.136437	0.136441	0.136445	0.136438	0.136413	0.136368	0.136299	0.136215	0.13613	0.136058	0.136007	0.135973	0.135946	0.135914	0.135878	0.135844	0.135813	0.135778	0.135738	0.135699	0.135667	0.135638	0.135593	0.135525	0.135448	0.135385	0.135342	0.135299	0.135235	0.135146	0.135052	0.134985	0.134969	0.134992	0.135015	0.135004	0.134958	0.134899	0.134858	0.134856
Ui20 d09_2-2	0.137079	0.137009	0.136941	0.136886	0.136847	0.13682	0.136798	0.136779	0.136772	0.136789	0.13682	0.136836	0.136816	0.136759	0.13668	0.136592	0.136506	0.136431	0.136368	0.136315	0.13626	0.136202	0.136147	0.136107	0.136088	0.136078	0.136068	0.136049	0.136022	0.135982	0.135923	0.135843	0.135759	0.135691	0.135647	0.135609	0.135563	0.135513	0.135467	0.13542	0.135372	0.135332	0.135316	0.135312	0.135297	0.135249	0.135176	0.135102	0.135055
Ui20 d09_2-3	0.13075	0.130709	0.130678	0.130643	0.130597	0.130544	0.130502	0.130482	0.130486	0.130508	0.130535	0.130547	0.130519	0.130445	0.130346	0.130257	0.130197	0.130163	0.13014	0.13012	0.130097	0.130061	0.130006	0.129938	0.129877	0.12984	0.129826	0.129812	0.12978	0.129728	0.129662	0.129588	0.129512	0.12944	0.129379	0.12933	0.129288	0.129251	0.129214	0.129172	0.12913	0.129098	0.129074	0.129043	0.128988	0.128914	0.128836	0.128774	0.128743
Ui20 d09_3-1	0.149758	0.1497	0.149621	0.149541	0.149477	0.149429	0.149394	0.149372	0.149364	0.149368	0.149376	0.149368	0.149327	0.149253	0.149168	0.149097	0.149044	0.148994	0.148935	0.148863	0.148789	0.148724	0.148678	0.148645	0.148609	0.148554	0.148483	0.148409	0.148338	0.148266	0.148185	0.148099	0.148023	0.147969	0.147934	0.147905	0.147868	0.147817	0.147748	0.147663	0.147584	0.14754	0.147529	0.147518	0.147477	0.147401	0.147313	0.147237	0.1472
Ui20 d09_3-2	0.136554	0.136505	0.136475	0.136442	0.136399	0.136349	0.1363	0.136252	0.136216	0.136208	0.136231	0.136262	0.136266	0.136235	0.136187	0.136136	0.136084	0.136024	0.135957	0.135881	0.135793	0.135693	0.135603	0.135548	0.135534	0.135539	0.135531	0.135496	0.13545	0.13541	0.135373	0.135321	0.135252	0.135184	0.135137	0.135107	0.135069	0.13501	0.134935	0.134859	0.134794	0.134743	0.134702	0.134655	0.134596	0.134532	0.134476	0.134445	0.134457
Ui20 d09_3-3	0.161331	0.161282	0.161222	0.161163	0.161114	0.161088	0.161088	0.161106	0.161123	0.161118	0.16108	0.161012	0.160935	0.160869	0.160814	0.160763	0.160711	0.160664	0.160622	0.160572	0.160501	0.160416	0.160339	0.160288	0.160265	0.160253	0.160236	0.160209	0.16018	0.160154	0.160114	0.160041	0.159942	0.159841	0.15976	0.159692	0.15962	0.159533	0.15944	0.159361	0.159321	0.159323	0.159346	0.159353	0.159318	0.159242	0.15914	0.159042	0.158986
Ui20 d10_1-1	0.131382	0.131281	0.131193	0.131132	0.131099	0.131085	0.131075	0.131063	0.13105	0.131043	0.131039	0.131029	0.13101	0.130983	0.130941	0.130866	0.130755	0.130635	0.130545	0.130497	0.130466	0.130416	0.130345	0.130272	0.130213	0.130173	0.130149	0.130136	0.130121	0.13008	0.130005	0.129908	0.129813	0.12974	0.129688	0.129646	0.129603	0.129557	0.129507	0.129453	0.129404	0.129369	0.129341	0.129305	0.129249	0.129176	0.12909	0.129006	0.128953
Ui20 d10_1-2	0.15838	0.158303	0.158238	0.158182	0.158135	0.158099	0.158073	0.158049	0.158024	0.158005	0.157995	0.157982	0.157953	0.157904	0.157839	0.157758	0.157659	0.157549	0.157453	0.157387	0.157344	0.157303	0.157246	0.157179	0.157121	0.157089	0.157074	0.157058	0.157034	0.157001	0.156949	0.156863	0.156751	0.156643	0.156565	0.156512	0.156468	0.15642	0.156365	0.156303	0.156252	0.156232	0.156234	0.156221	0.156158	0.15605	0.155929	0.15584	0.155818
Ui20 d10_1-3	0.165351	0.165265	0.16519	0.165138	0.165109	0.165089	0.165066	0.165049	0.165049	0.165063	0.165076	0.165073	0.165051	0.165011	0.164952	0.164869	0.164757	0.164633	0.164529	0.164458	0.164408	0.164361	0.164317	0.164279	0.164246	0.164215	0.164181	0.16414	0.164088	0.164024	0.163951	0.163868	0.163784	0.163715	0.163661	0.1636	0.163512	0.163408	0.163314	0.163249	0.163217	0.163214	0.163223	0.16321	0.163151	0.163052	0.162952	0.162887	0.162878
Ui20 d10_2-1	0.168327	0.16824	0.168159	0.16809	0.168024	0.167964	0.167924	0.16792	0.167951	0.167999	0.168043	0.168064	0.168052	0.167998	0.167905	0.167782	0.167652	0.167539	0.16745	0.167378	0.16731	0.167237	0.167165	0.167104	0.167067	0.167057	0.167061	0.167063	0.167055	0.167028	0.166971	0.166876	0.166759	0.166643	0.166542	0.166441	0.166332	0.16623	0.166158	0.166123	0.16612	0.16614	0.166162	0.166154	0.166097	0.165998	0.165884	0.165789	0.165748
Ui20 d10_2-2	0.144686	0.144632	0.144575	0.144525	0.144496	0.144485	0.144476	0.14445	0.144411	0.144374	0.144354	0.144351	0.144355	0.14435	0.144322	0.144261	0.144169	0.144061	0.143954	0.143854	0.143763	0.143682	0.143615	0.14357	0.143545	0.143534	0.143519	0.143488	0.143435	0.14337	0.143303	0.143241	0.143188	0.143144	0.143099	0.143042	0.142969	0.142887	0.142812	0.142752	0.142714	0.1427	0.142698	0.142685	0.142646	0.14258	0.142499	0.142422	0.142378
Ui20 d10_2-3	0.121824	0.121787	0.121763	0.121736	0.121692	0.121637	0.121594	0.121583	0.121593	0.121593	0.121565	0.121513	0.121451	0.121385	0.121317	0.12125	0.121185	0.121124	0.121064	0.120999	0.120923	0.120841	0.120772	0.120731	0.120716	0.120712	0.1207	0.12068	0.120657	0.120632	0.120589	0.120514	0.120413	0.120312	0.120236	0.120182	0.120131	0.120073	0.120016	0.119974	0.119949	0.119934	0.119912	0.119868	0.119797	0.119712	0.11964	0.119601	0.119601
Ui20 d10_3-1	0.175861	0.175718	0.175593	0.175507	0.17545	0.175401	0.175359	0.175334	0.175324	0.175317	0.175312	0.175317	0.175321	0.175291	0.175202	0.175064	0.174915	0.174792	0.1747	0.174614	0.174509	0.174391	0.174289	0.174224	0.174184	0.174145	0.174092	0.174033	0.173975	0.173908	0.17382	0.173708	0.173588	0.173479	0.173387	0.173305	0.173226	0.173149	0.173078	0.173014	0.172964	0.172932	0.172909	0.172862	0.172768	0.172642	0.172515	0.172423	0.172392
Ui20 d10_3-2	0.194918	0.19486	0.194801	0.194733	0.194654	0.194569	0.1945	0.194467	0.194465	0.194465	0.194442	0.194399	0.194349	0.194298	0.194241	0.194169	0.194076	0.193963	0.19384	0.193726	0.19363	0.193547	0.193471	0.193406	0.193361	0.193332	0.193301	0.193253	0.193189	0.193117	0.193026	0.192904	0.192769	0.192664	0.192611	0.19258	0.19253	0.192451	0.192351	0.19224	0.192135	0.19206	0.192012	0.191954	0.191859	0.19174	0.191629	0.191556	0.191545
Ui20 d10_3-3	0.206926	0.206848	0.206764	0.206682	0.206617	0.206577	0.206559	0.206549	0.206541	0.206527	0.206501	0.206456	0.206395	0.206329	0.206262	0.206181	0.206075	0.20595	0.205817	0.205685	0.205555	0.20544	0.205354	0.2053	0.205263	0.205225	0.205178	0.205124	0.205067	0.205001	0.204913	0.204799	0.204678	0.204581	0.204521	0.20448	0.204433	0.204371	0.204291	0.204188	0.204071	0.203971	0.203906	0.203857	0.203791	0.203691	0.20358	0.203495	0.203478
Ui20 d11_1-1	0.174603	0.174517	0.174449	0.174393	0.174329	0.174257	0.174195	0.174162	0.174155	0.174153	0.174141	0.174114	0.174072	0.17401	0.173923	0.173814	0.173693	0.173572	0.173458	0.173357	0.173272	0.1732	0.173132	0.173067	0.173017	0.172994	0.172982	0.172955	0.172896	0.17281	0.172699	0.17257	0.17245	0.172373	0.172341	0.172313	0.17225	0.172149	0.172035	0.171929	0.171844	0.171792	0.171764	0.171734	0.171677	0.171588	0.17148	0.171377	0.171317
Ui20 d11_1-2	0.144764	0.144709	0.144661	0.144606	0.144537	0.144459	0.144391	0.144349	0.144337	0.14435	0.144368	0.14437	0.144339	0.144276	0.144186	0.14408	0.143969	0.14387	0.143797	0.143749	0.143707	0.143647	0.143564	0.143477	0.143407	0.143359	0.143317	0.143261	0.143184	0.143095	0.142995	0.142885	0.14278	0.142712	0.142694	0.142691	0.142658	0.142582	0.142487	0.142398	0.142322	0.142262	0.142219	0.142182	0.142128	0.142044	0.141945	0.141865	0.141841
Ui20 d11_1-3	0.133405	0.133337	0.13329	0.133265	0.133252	0.133232	0.133197	0.133154	0.133125	0.133123	0.13314	0.133152	0.133134	0.133075	0.132984	0.132882	0.132784	0.132695	0.132617	0.132555	0.132504	0.132452	0.132393	0.132338	0.132302	0.132281	0.132257	0.132225	0.13219	0.132151	0.132094	0.132012	0.131921	0.131841	0.131781	0.131731	0.131678	0.131615	0.131544	0.13147	0.131407	0.131366	0.131348	0.131333	0.131299	0.131237	0.131159	0.131084	0.131037
Ui20 d11_2-1	0.14527	0.145234	0.145194	0.145147	0.145094	0.145043	0.14501	0.145003	0.145011	0.145014	0.144996	0.144957	0.144909	0.144855	0.144788	0.144708	0.144634	0.144585	0.144561	0.144544	0.144515	0.144468	0.144406	0.144339	0.14428	0.144239	0.14421	0.144176	0.144128	0.144069	0.143998	0.143914	0.143824	0.14375	0.143701	0.143665	0.143626	0.143583	0.143541	0.143499	0.143458	0.143425	0.143402	0.143375	0.143327	0.143256	0.143179	0.143126	0.143117
Ui20 d11_2-2	0.1776	0.177532	0.17748	0.177446	0.177417	0.177374	0.177316	0.17727	0.177255	0.177264	0.177274	0.177267	0.177235	0.177184	0.177124	0.177063	0.176996	0.176915	0.176822	0.176725	0.176639	0.176569	0.176515	0.176473	0.176448	0.176433	0.176412	0.176372	0.176322	0.176276	0.176227	0.176154	0.176066	0.17599	0.175937	0.175882	0.175805	0.175716	0.175642	0.17559	0.17556	0.175549	0.175548	0.175531	0.17547	0.175365	0.175244	0.175159	0.175162
Ui20 d11_2-3	0.180825	0.180723	0.180625	0.180558	0.180537	0.180552	0.180582	0.180604	0.180601	0.180562	0.180502	0.180448	0.18042	0.180409	0.180384	0.180319	0.180212	0.180091	0.179996	0.179937	0.179897	0.179845	0.179769	0.179683	0.179618	0.179595	0.179597	0.179587	0.179555	0.179507	0.179436	0.179325	0.179195	0.179097	0.179063	0.179062	0.179048	0.179002	0.178925	0.178839	0.178776	0.178762	0.178779	0.178772	0.1787	0.178559	0.178387	0.178247	0.178217
Ui20 d11_3-1	0.153016	0.152961	0.152912	0.152857	0.152794	0.152723	0.15266	0.152623	0.152622	0.152646	0.152663	0.152652	0.152605	0.152534	0.152451	0.152364	0.152263	0.152133	0.151977	0.15182	0.151695	0.151611	0.151553	0.151506	0.151459	0.151413	0.151368	0.15133	0.151301	0.151266	0.1512	0.151093	0.150965	0.150845	0.15075	0.150666	0.150577	0.150481	0.150396	0.150336	0.150305	0.150292	0.15028	0.150244	0.150173	0.150072	0.149964	0.14988	0.149851
Ui20 d11_3-2	0.128278	0.128212	0.128139	0.12806	0.127981	0.127906	0.127847	0.127816	0.127816	0.127827	0.127823	0.127788	0.127728	0.127658	0.127589	0.127517	0.127436	0.127342	0.127238	0.127131	0.127029	0.126945	0.126879	0.126829	0.126789	0.12675	0.126703	0.126641	0.126573	0.126508	0.126445	0.126372	0.126283	0.126191	0.12611	0.126039	0.125968	0.125888	0.125804	0.125725	0.125661	0.125618	0.125587	0.125545	0.125479	0.125398	0.125321	0.125261	0.125223
Ui20 d11_3-3	0.123001	0.122946	0.122893	0.122844	0.122783	0.122702	0.12262	0.122564	0.122542	0.122544	0.122552	0.12255	0.12253	0.122487	0.122426	0.122347	0.122251	0.122143	0.122034	0.121941	0.121869	0.121813	0.121765	0.121723	0.121682	0.121637	0.121586	0.121533	0.121483	0.12143	0.121362	0.121274	0.12118	0.121099	0.121043	0.120997	0.120936	0.120846	0.120745	0.120659	0.12061	0.120598	0.120598	0.120579	0.120526	0.120445	0.120351	0.120269	0.120227
Ui20 d12_1-1	0.150616	0.150542	0.150475	0.150417	0.150368	0.150322	0.150279	0.150245	0.150226	0.150215	0.150201	0.150175	0.150131	0.150066	0.149982	0.149888	0.149793	0.149703	0.149617	0.149534	0.149456	0.149387	0.149332	0.149283	0.149229	0.149169	0.149114	0.149068	0.149019	0.148948	0.14885	0.148742	0.148649	0.148586	0.148537	0.148474	0.148383	0.148279	0.148188	0.148122	0.148076	0.148044	0.148017	0.147986	0.147938	0.14787	0.147796	0.147742	0.147727
Ui20 d12_1-2	0.165297	0.165227	0.16518	0.165137	0.165086	0.16503	0.164987	0.164965	0.164957	0.164947	0.164929	0.164902	0.164868	0.164823	0.164761	0.164677	0.164571	0.164452	0.164335	0.164228	0.164135	0.164057	0.163995	0.163952	0.163922	0.163895	0.163859	0.163811	0.16376	0.163703	0.163624	0.163517	0.163407	0.163333	0.163298	0.163255	0.16317	0.163046	0.162915	0.162798	0.162713	0.162669	0.162654	0.16263	0.162569	0.162467	0.162346	0.162242	0.162195
Ui20 d12_1-3	0.15357	0.153498	0.153411	0.153332	0.153272	0.153223	0.153173	0.153122	0.153087	0.15308	0.153096	0.153112	0.1531	0.153041	0.152936	0.152802	0.152669	0.152562	0.152483	0.152418	0.15235	0.152273	0.152194	0.152124	0.152075	0.152042	0.152011	0.151962	0.151889	0.151807	0.151727	0.151645	0.151557	0.151465	0.151378	0.151288	0.151181	0.151065	0.150968	0.150907	0.15088	0.150868	0.15085	0.150807	0.150731	0.150628	0.15052	0.150431	0.150389
Ui20 d12_2-1	0.180308	0.180242	0.180178	0.180118	0.18006	0.180004	0.179951	0.179908	0.179884	0.17987	0.179847	0.179801	0.179734	0.179654	0.179564	0.179459	0.179345	0.179236	0.179147	0.179079	0.179022	0.178963	0.178905	0.178851	0.178797	0.178732	0.178658	0.178598	0.178568	0.178548	0.178488	0.178361	0.178198	0.178061	0.177984	0.177946	0.177901	0.177829	0.177737	0.177638	0.177553	0.177496	0.177461	0.177412	0.17732	0.177194	0.177072	0.176994	0.176981
Ui20 d12_2-2	0.148884	0.148838	0.148781	0.148708	0.148629	0.148553	0.148486	0.148436	0.14841	0.148411	0.148425	0.148428	0.148404	0.148353	0.148285	0.148208	0.148122	0.148025	0.147916	0.147802	0.147697	0.147616	0.147558	0.147511	0.147466	0.147431	0.147417	0.147413	0.147391	0.147332	0.147243	0.147147	0.147064	0.147003	0.146955	0.1469	0.146823	0.146726	0.146624	0.146534	0.14647	0.146434	0.146403	0.146349	0.146273	0.146194	0.146125	0.146071	0.146039
Ui20 d12_2-3	0.153435	0.153358	0.153256	0.153159	0.153086	0.153035	0.153004	0.152996	0.153017	0.153054	0.153086	0.1531	0.153099	0.153084	0.153035	0.152938	0.152804	0.15267	0.15257	0.152507	0.152459	0.152399	0.152318	0.152232	0.152167	0.152132	0.152115	0.152097	0.152074	0.152045	0.152003	0.151935	0.151846	0.151758	0.151687	0.151624	0.151557	0.15149	0.151426	0.15136	0.15129	0.151235	0.151213	0.151208	0.151182	0.151104	0.150988	0.150881	0.150843
Ui20 d12_3-1	0.144284	0.144255	0.144223	0.144196	0.144179	0.144161	0.144126	0.144077	0.144033	0.144005	0.143982	0.143953	0.143915	0.143873	0.143827	0.143779	0.143726	0.143664	0.143586	0.143498	0.143418	0.143357	0.14331	0.143275	0.143262	0.14327	0.143272	0.143238	0.143168	0.143092	0.14303	0.142978	0.142929	0.142884	0.142845	0.142803	0.142749	0.142686	0.142623	0.142555	0.142484	0.142424	0.14239	0.142372	0.14235	0.142315	0.142275	0.142239	0.14222
Ui20 d12_3-2	0.160215	0.160181	0.160128	0.160055	0.159972	0.159896	0.159847	0.159834	0.159849	0.159861	0.159839	0.159777	0.159695	0.15961	0.159524	0.159435	0.159353	0.159292	0.159254	0.15922	0.159165	0.159085	0.158998	0.158936	0.158906	0.15889	0.158858	0.158803	0.158747	0.158699	0.158645	0.158562	0.158457	0.158357	0.158282	0.158225	0.158169	0.15811	0.158052	0.157997	0.157948	0.157912	0.157895	0.157884	0.15785	0.157773	0.157668	0.157584	0.157563
Ui20 d12_3-3	0.140529	0.140494	0.140449	0.140398	0.140352	0.140317	0.140303	0.140307	0.140308	0.14028	0.140224	0.140171	0.140149	0.140146	0.140126	0.140062	0.139963	0.139859	0.139778	0.139726	0.139688	0.139646	0.139585	0.139511	0.139444	0.139401	0.139378	0.139369	0.139366	0.139354	0.13931	0.139228	0.139135	0.139068	0.139042	0.139033	0.139007	0.138948	0.138863	0.138773	0.138704	0.138666	0.138646	0.138617	0.138563	0.138486	0.1384	0.138321	0.138269
Ui30 d01_1-1	0.0686888	0.0686525	0.0686314	0.0686137	0.0685752	0.0685085	0.0684373	0.0683922	0.0683766	0.0683617	0.0683197	0.0682553	0.0681974	0.0681645	0.0681486	0.0681325	0.0681092	0.0680819	0.0680523	0.0680189	0.0679798	0.0679343	0.0678826	0.0678289	0.0677797	0.0677383	0.0677019	0.0676679	0.0676362	0.067603	0.0675622	0.0675123	0.067461	0.0674136	0.0673645	0.0673042	0.067236	0.0671739	0.0671242	0.0670772	0.0670223	0.0669642	0.0669126	0.0668649	0.0668073	0.0667316	0.0666434	0.0665583	0.0664935
Ui30 d01_1-2	0.0842838	0.0842334	0.0841742	0.084124	0.0840865	0.0840529	0.0840174	0.0839847	0.0839611	0.0839437	0.0839212	0.0838859	0.0838369	0.0837804	0.0837262	0.0836795	0.083632	0.0835707	0.0834995	0.0834413	0.0834106	0.0833929	0.0833614	0.0833079	0.0832464	0.0831914	0.0831433	0.0831	0.0830638	0.0830288	0.0829748	0.0828902	0.0827951	0.0827259	0.0826938	0.0826728	0.0826367	0.0825899	0.0825494	0.0825144	0.0824679	0.0823977	0.0823059	0.0822059	0.0821126	0.0820287	0.0819444	0.0818559	0.0817821
Ui30 d01_1-3	0.0805866	0.080534	0.0804956	0.0804673	0.0804361	0.0803959	0.0803573	0.0803349	0.0803275	0.0803167	0.0802865	0.0802397	0.0801895	0.0801451	0.0801052	0.0800628	0.0800127	0.0799576	0.0799073	0.0798692	0.0798404	0.0798113	0.0797774	0.0797416	0.0797053	0.0796652	0.0796175	0.0795648	0.0795125	0.0794586	0.0793959	0.0793249	0.0792604	0.0792165	0.0791884	0.0791545	0.0791015	0.0790362	0.0789732	0.0789188	0.0788733	0.0788337	0.0787888	0.0787251	0.0786414	0.0785489	0.0784563	0.0783689	0.0783027
Ui30 d01_2-1	0.0732809	0.0732644	0.0732384	0.0732007	0.0731551	0.0731072	0.0730643	0.0730333	0.0730115	0.0729852	0.0729446	0.0728946	0.0728463	0.0728017	0.0727552	0.0727045	0.0726558	0.0726163	0.072585	0.0725553	0.0725203	0.0724771	0.0724241	0.0723623	0.0722976	0.0722385	0.0721903	0.0721515	0.0721119	0.0720565	0.071976	0.0718774	0.0717823	0.0717115	0.071667	0.0716302	0.0715813	0.0715209	0.0714634	0.0714142	0.0713651	0.0713081	0.0712438	0.0711747	0.0710981	0.0710096	0.070915	0.0708349	0.0707941
Ui30 d01_2-2	0.0735758	0.0735517	0.073521	0.0734791	0.0734235	0.0733546	0.0732841	0.0732324	0.073211	0.0732089	0.0732013	0.0731699	0.0731145	0.073051	0.0729946	0.0729459	0.0728935	0.072831	0.0727637	0.0726983	0.0726354	0.0725767	0.0725303	0.0725006	0.0724795	0.0724534	0.0724192	0.0723838	0.0723518	0.0723152	0.0722626	0.072192	0.0721133	0.0720395	0.0719753	0.0719129	0.0718392	0.0717508	0.0716578	0.0715773	0.0715212	0.0714883	0.0714595	0.0714081	0.0713188	0.0712	0.0710772	0.0709807	0.0709302
Ui30 d01_2-3	0.0687168	0.0686979	0.068662	0.0686023	0.0685231	0.0684367	0.0683582	0.0682977	0.0682512	0.0682076	0.0681634	0.0681257	0.0680995	0.0680789	0.068054	0.0680196	0.0679772	0.0679292	0.0678755	0.0678145	0.0677488	0.0676834	0.0676196	0.0675551	0.067491	0.0674336	0.0673853	0.0673403	0.0672915	0.0672365	0.0671772	0.0671159	0.0670555	0.066998	0.0669392	0.0668715	0.0667946	0.0667141	0.06663	0.0665384	0.0664478	0.0663775	0.0663322	0.0662897	0.0662258	0.0661338	0.0660189	0.0658934	0.065781
Ui30 d01_3-1	0.0873464	0.0872928	0.0872501	0.087216	0.0871793	0.0871337	0.0870891	0.0870643	0.0870644	0.0870715	0.0870606	0.0870199	0.0869547	0.0868784	0.0868022	0.0867303	0.086661	0.0865936	0.0865342	0.0864904	0.08646	0.0864274	0.0863744	0.0862982	0.0862146	0.0861427	0.0860869	0.0860363	0.0859821	0.0859279	0.0858802	0.085837	0.085789	0.0857296	0.0856568	0.0855709	0.0854792	0.0853981	0.0853353	0.0852767	0.0852047	0.0851245	0.0850532	0.0849862	0.0849039	0.0848049	0.084713	0.0846481	0.0846097
Ui30 d01_3-2	0.0602093	0.0601843	0.0601527	0.0601088	0.0600555	0.060004	0.0599652	0.0599398	0.0599153	0.0598777	0.0598245	0.059764	0.0597052	0.0596537	0.0596137	0.059585	0.059562	0.0595369	0.0595059	0.0594691	0.0594254	0.0593725	0.0593099	0.0592448	0.0591887	0.0591476	0.0591196	0.0591021	0.0590928	0.0590803	0.0590432	0.058968	0.0588665	0.0587701	0.0587039	0.0586644	0.0586244	0.0585617	0.0584787	0.058395	0.0583262	0.0582714	0.0582176	0.0581529	0.0580763	0.0579973	0.0579276	0.0578759	0.0578439
Ui30 d01_3-3	0.0528379	0.0527867	0.052736	0.0526835	0.0526284	0.0525718	0.0525166	0.0524705	0.0524377	0.0524095	0.0523724	0.0523253	0.0522823	0.0522563	0.052244	0.0522267	0.052185	0.0521149	0.0520299	0.0519489	0.05188	0.0518176	0.0517545	0.0516909	0.0516303	0.0515751	0.0515261	0.0514867	0.0514578	0.0514278	0.0513766	0.0512941	0.0511956	0.0511095	0.0510513	0.0510081	0.0509563	0.050887	0.0508103	0.0507384	0.0506767	0.050623	0.0505721	0.0505175	0.0504531	0.0503765	0.0502932	0.0502195	0.0501703
Ui30 d02_1-1	0.141696	0.141652	0.141603	0.141554	0.141499	0.141436	0.141379	0.141343	0.141321	0.141291	0.141237	0.141176	0.14113	0.141107	0.141083	0.141035	0.140957	0.140867	0.140789	0.140737	0.140698	0.140648	0.140576	0.140499	0.140438	0.140398	0.140359	0.140311	0.140254	0.140191	0.140116	0.140027	0.139945	0.139898	0.139881	0.139857	0.139787	0.139678	0.139562	0.139465	0.139399	0.13936	0.13933	0.139287	0.139216	0.139125	0.139025	0.138933	0.13888
Ui30 d02_1-2	0.15988	0.159839	0.159824	0.159799	0.159744	0.159673	0.159615	0.159583	0.159563	0.159533	0.159484	0.159422	0.159358	0.159298	0.159239	0.159183	0.159133	0.15909	0.159048	0.158992	0.158911	0.158813	0.158719	0.158645	0.158592	0.158549	0.158512	0.158482	0.158455	0.158418	0.158357	0.158266	0.158158	0.158058	0.157985	0.157938	0.157902	0.157861	0.157811	0.157748	0.157677	0.157612	0.157556	0.157496	0.15741	0.157303	0.157195	0.157113	0.157074
Ui30 d02_1-3	0.152149	0.152088	0.152028	0.151976	0.151929	0.151883	0.151842	0.151814	0.151798	0.151781	0.151758	0.151726	0.151684	0.15163	0.151567	0.151505	0.151449	0.151403	0.151358	0.151302	0.151225	0.151137	0.151054	0.150982	0.150923	0.150874	0.150832	0.150791	0.15075	0.150711	0.150663	0.150596	0.150514	0.150439	0.150383	0.150336	0.15028	0.150216	0.150149	0.150084	0.150026	0.149982	0.149941	0.149872	0.149761	0.149626	0.149506	0.149436	0.149434
Ui30 d02_2-1	0.179774	0.179726	0.179663	0.179587	0.179516	0.179465	0.179434	0.179415	0.179399	0.179375	0.179335	0.179284	0.179234	0.179186	0.179131	0.179067	0.179001	0.178931	0.178847	0.178746	0.178641	0.178547	0.178476	0.17843	0.178402	0.178382	0.178361	0.178336	0.178301	0.178246	0.178161	0.178055	0.177959	0.177902	0.177889	0.177886	0.177857	0.177789	0.177696	0.177601	0.177522	0.177462	0.177408	0.177342	0.177256	0.177154	0.17705	0.176964	0.176924
Ui30 d02_2-2	0.166057	0.165983	0.165962	0.165969	0.165964	0.165925	0.165867	0.165814	0.165773	0.165734	0.165684	0.16562	0.16555	0.165485	0.165428	0.165368	0.165293	0.165209	0.165127	0.165052	0.164986	0.164932	0.164891	0.16486	0.164831	0.164798	0.164749	0.164684	0.164613	0.164538	0.16445	0.164348	0.164254	0.164194	0.164158	0.164109	0.16403	0.163938	0.16385	0.163768	0.163688	0.16362	0.163567	0.163513	0.163435	0.16333	0.163214	0.163115	0.163058
Ui30 d02_2-3	0.139381	0.139337	0.139288	0.139246	0.139209	0.139163	0.13911	0.139066	0.139039	0.139019	0.138989	0.138938	0.138866	0.138782	0.138701	0.138628	0.138563	0.138506	0.138465	0.138435	0.138395	0.138331	0.138256	0.138194	0.13816	0.138134	0.138085	0.138	0.137902	0.137817	0.137744	0.137669	0.137588	0.137519	0.137476	0.137448	0.137413	0.137362	0.137292	0.137205	0.137113	0.137042	0.137002	0.136977	0.136933	0.13686	0.13677	0.136693	0.136654
Ui30 d02_3-1	0.154261	0.154179	0.154084	0.154002	0.153943	0.15389	0.153824	0.153755	0.153705	0.153679	0.15366	0.153629	0.153578	0.153508	0.153423	0.15332	0.153204	0.153093	0.153001	0.152934	0.152883	0.152841	0.152803	0.152763	0.152707	0.152624	0.15252	0.152418	0.152342	0.152291	0.152239	0.152164	0.152069	0.151988	0.151934	0.15189	0.151829	0.151744	0.151643	0.151535	0.151423	0.15132	0.151233	0.151158	0.151077	0.150981	0.150876	0.150785	0.150735
Ui30 d02_3-2	0.190616	0.190526	0.190455	0.19039	0.190315	0.190225	0.190134	0.190055	0.189992	0.189931	0.189865	0.189805	0.189754	0.189702	0.189638	0.189565	0.18948	0.189375	0.189249	0.189121	0.189016	0.188936	0.188863	0.188783	0.188702	0.188634	0.188576	0.188517	0.188446	0.18836	0.188249	0.188109	0.187954	0.187816	0.187716	0.187643	0.187573	0.187497	0.187418	0.187336	0.187256	0.187186	0.187122	0.187041	0.186913	0.186735	0.186537	0.186371	0.186283
Ui30 d02_3-3	0.180213	0.180163	0.180098	0.180009	0.179899	0.179778	0.179668	0.179587	0.179541	0.179521	0.179515	0.179504	0.179467	0.179387	0.17927	0.179146	0.179046	0.178978	0.178916	0.178834	0.178735	0.178643	0.178576	0.178525	0.178472	0.178406	0.178331	0.178258	0.178192	0.178122	0.178028	0.177904	0.177769	0.177657	0.177581	0.177523	0.177456	0.177363	0.177245	0.177112	0.176984	0.176882	0.176802	0.176724	0.176627	0.176503	0.176361	0.176228	0.17615
Ui30 d03_1-1	0.150352	0.150331	0.150294	0.150232	0.150151	0.150068	0.149999	0.149956	0.149941	0.149943	0.149945	0.149933	0.149904	0.149856	0.149791	0.149711	0.149627	0.149549	0.149485	0.149437	0.149398	0.149354	0.149296	0.149229	0.14917	0.149125	0.14909	0.149055	0.149017	0.148974	0.148916	0.148838	0.148751	0.14868	0.148635	0.148595	0.148532	0.148451	0.148367	0.148289	0.148213	0.148141	0.148073	0.14801	0.147947	0.147885	0.147823	0.147762	0.147709
Ui30 d03_1-2	0.120718	0.120676	0.120654	0.120646	0.120626	0.120576	0.120506	0.120443	0.120408	0.120393	0.120382	0.120361	0.120328	0.120282	0.120222	0.120151	0.120076	0.120006	0.119944	0.11989	0.119845	0.119813	0.119791	0.119771	0.119744	0.119705	0.11966	0.119612	0.11957	0.119532	0.119485	0.119418	0.119332	0.119247	0.119181	0.119137	0.119105	0.119069	0.119017	0.118943	0.118863	0.118804	0.118776	0.118756	0.118717	0.118656	0.118594	0.118555	0.118546
Ui30 d03_1-3	0.128325	0.128266	0.128213	0.128175	0.128142	0.128102	0.128053	0.128009	0.127986	0.127983	0.127979	0.127953	0.127903	0.127851	0.127815	0.127788	0.12775	0.127686	0.127602	0.127512	0.12743	0.127365	0.12732	0.127297	0.127288	0.127279	0.127253	0.127207	0.127156	0.127108	0.127051	0.126968	0.126871	0.126792	0.126752	0.126738	0.126721	0.126681	0.126613	0.126527	0.126447	0.126396	0.126375	0.126353	0.126301	0.126215	0.126116	0.126038	0.12601
Ui30 d03_2-1	0.105778	0.105741	0.105717	0.10569	0.10565	0.105597	0.105541	0.105488	0.10544	0.105398	0.105367	0.105349	0.10534	0.105324	0.105287	0.105226	0.105149	0.105071	0.104997	0.104923	0.104847	0.10477	0.104695	0.104628	0.104577	0.104546	0.104532	0.104524	0.104505	0.104462	0.104387	0.104294	0.10421	0.104156	0.10412	0.104079	0.10402	0.103952	0.10389	0.103838	0.103792	0.10375	0.10371	0.103668	0.103615	0.103545	0.103462	0.103386	0.103352
Ui30 d03_2-2	0.110282	0.110241	0.110204	0.11017	0.110137	0.110101	0.110068	0.110042	0.110019	0.109988	0.109949	0.10991	0.109886	0.109879	0.109872	0.109845	0.109792	0.109723	0.10965	0.109577	0.10951	0.109455	0.109411	0.109377	0.10935	0.109324	0.109285	0.109228	0.109161	0.109098	0.109041	0.108983	0.108927	0.108887	0.108859	0.108824	0.108768	0.108706	0.108663	0.10864	0.108621	0.108594	0.108564	0.108527	0.108471	0.108388	0.108284	0.108187	0.108129
Ui30 d03_2-3	0.12711	0.127055	0.126989	0.126918	0.126851	0.126793	0.12676	0.126753	0.126755	0.126746	0.12672	0.126685	0.126644	0.126594	0.126532	0.126464	0.126393	0.126322	0.126258	0.126206	0.126167	0.126128	0.126079	0.12602	0.12596	0.125903	0.125851	0.125807	0.125774	0.125743	0.125689	0.125596	0.125481	0.12538	0.125311	0.125261	0.125217	0.125184	0.125169	0.125153	0.125116	0.125057	0.124985	0.124902	0.124809	0.124717	0.124647	0.124613	0.124624
Ui30 d03_3-1	0.125102	0.125065	0.125016	0.124955	0.124885	0.12482	0.12477	0.12474	0.124723	0.124713	0.124707	0.124707	0.124703	0.124676	0.124614	0.124525	0.124437	0.124372	0.124335	0.124304	0.124255	0.124186	0.124117	0.124074	0.124061	0.124061	0.124053	0.12403	0.123997	0.123957	0.123902	0.123823	0.123734	0.123661	0.123618	0.123587	0.12354	0.123468	0.123386	0.123314	0.123266	0.123242	0.12323	0.123203	0.12314	0.123043	0.122938	0.122859	0.122833
Ui30 d03_3-2	0.10594	0.105878	0.105821	0.105781	0.105755	0.105726	0.105678	0.105622	0.105577	0.105553	0.105544	0.105542	0.105541	0.105535	0.105506	0.105445	0.10536	0.105273	0.105205	0.105164	0.105138	0.105109	0.105067	0.105018	0.104966	0.104905	0.10483	0.104747	0.10467	0.104606	0.104545	0.104481	0.104422	0.104383	0.104362	0.104336	0.104289	0.10423	0.104176	0.104132	0.104092	0.104053	0.104016	0.103978	0.103924	0.103845	0.103757	0.103684	0.103653
Ui30 d03_3-3	0.0953013	0.0952573	0.0952012	0.0951394	0.0950811	0.0950309	0.0949924	0.094974	0.0949791	0.0949953	0.0950026	0.0949913	0.0949618	0.0949121	0.0948359	0.0947336	0.09462	0.0945173	0.0944446	0.0944047	0.0943827	0.0943564	0.0943144	0.0942624	0.0942148	0.0941792	0.0941512	0.0941225	0.0940897	0.0940541	0.0940111	0.0939546	0.0938898	0.0938302	0.0937813	0.0937336	0.0936816	0.0936322	0.0935888	0.0935425	0.0934907	0.0934453	0.0934114	0.0933702	0.0933005	0.0932035	0.0931009	0.0930201	0.0929842
Ui30 d04_1-1	0.0827508	0.0826922	0.0826482	0.082621	0.0825999	0.0825713	0.0825346	0.0824994	0.0824712	0.0824461	0.0824227	0.0824054	0.0823927	0.0823728	0.0823365	0.0822887	0.0822408	0.0821962	0.0821499	0.0821013	0.08206	0.0820373	0.0820322	0.0820328	0.0820296	0.08202	0.0820027	0.0819761	0.0819418	0.0819031	0.081857	0.0817998	0.0817402	0.0816932	0.0816609	0.0816278	0.081581	0.0815228	0.0814619	0.0814031	0.0813501	0.081307	0.0812728	0.0812382	0.0811937	0.0811374	0.0810767	0.0810252	0.0809972
Ui30 d04_1-2	0.0855885	0.0855594	0.0855365	0.0854997	0.0854382	0.0853641	0.0853058	0.0852864	0.0853026	0.0853258	0.085328	0.0853059	0.0852754	0.0852482	0.0852212	0.0851851	0.0851365	0.085076	0.085003	0.0849194	0.0848355	0.0847664	0.0847196	0.0846915	0.0846734	0.0846559	0.0846336	0.0846078	0.0845884	0.0845786	0.0845633	0.0845236	0.0844625	0.0844009	0.0843499	0.0843009	0.0842474	0.0841977	0.0841578	0.0841195	0.0840728	0.0840182	0.0839598	0.0838968	0.0838307	0.0837689	0.0837169	0.0836781	0.0836603
Ui30 d04_1-3	0.098924	0.0989151	0.0988867	0.0988472	0.098823	0.0988197	0.0988209	0.0988166	0.0988104	0.0988047	0.0987916	0.0987656	0.0987285	0.098683	0.0986273	0.0985606	0.0984872	0.0984178	0.0983651	0.0983339	0.0983143	0.0982879	0.0982429	0.0981857	0.0981344	0.0981012	0.09808	0.0980545	0.0980177	0.097979	0.0979466	0.097916	0.0978813	0.0978451	0.0978093	0.0977646	0.0977037	0.0976338	0.0975697	0.0975217	0.0974946	0.0974841	0.0974698	0.0974257	0.097346	0.0972493	0.09716	0.0970982	0.0970818
Ui30 d04_2-1	0.13285	0.13281	0.132741	0.132656	0.132582	0.132532	0.132496	0.132456	0.13241	0.13237	0.132342	0.132322	0.132297	0.132258	0.132197	0.132115	0.132019	0.131921	0.131828	0.131746	0.131678	0.131624	0.131585	0.131562	0.131549	0.131534	0.131506	0.131468	0.131431	0.131395	0.131339	0.13125	0.131143	0.131053	0.130997	0.130955	0.130899	0.130825	0.130745	0.130673	0.13062	0.130586	0.130559	0.130515	0.130441	0.130344	0.130244	0.130163	0.130126
Ui30 d04_2-2	0.110231	0.1102	0.110151	0.110078	0.109989	0.109902	0.109835	0.109801	0.109797	0.109801	0.109789	0.109751	0.109693	0.109624	0.109543	0.109449	0.109352	0.109261	0.109171	0.109072	0.108972	0.108889	0.108823	0.108763	0.108706	0.108659	0.108628	0.108599	0.108558	0.108501	0.108428	0.108341	0.108247	0.108155	0.108068	0.107986	0.107908	0.107837	0.107769	0.1077	0.107626	0.107549	0.107471	0.107389	0.107311	0.107244	0.107194	0.107152	0.10711
Ui30 d04_2-3	0.0987077	0.0986604	0.0986178	0.0985769	0.0985353	0.0984927	0.0984498	0.0984069	0.0983637	0.0983227	0.0982866	0.0982503	0.0982039	0.0981457	0.09808	0.0980031	0.0979045	0.0977866	0.0976715	0.0975796	0.0975112	0.0974546	0.0974031	0.097359	0.0973218	0.0972828	0.09723	0.0971582	0.0970721	0.0969815	0.0968956	0.0968211	0.0967599	0.0967076	0.0966524	0.0965823	0.0964963	0.0964057	0.0963206	0.096242	0.0961672	0.0960958	0.096025	0.0959474	0.0958643	0.0957881	0.0957296	0.0956871	0.0956523
Ui30 d04_3-1	0.0575998	0.0575336	0.0574787	0.0574166	0.0573388	0.0572578	0.0571962	0.0571654	0.057154	0.0571368	0.0570983	0.0570445	0.0569911	0.0569424	0.0568828	0.0567909	0.0566635	0.0565225	0.0563962	0.0562973	0.0562217	0.0561629	0.0561179	0.0560792	0.0560316	0.0559639	0.0558795	0.0557924	0.055711	0.0556326	0.0555495	0.0554562	0.0553508	0.0552374	0.0551289	0.0550383	0.0549667	0.0549058	0.0548493	0.0547934	0.0547303	0.0546469	0.0545375	0.0544172	0.0543165	0.0542572	0.054233	0.0542216	0.0542026
Ui30 d04_3-2	0.0969724	0.0968629	0.0967573	0.0966616	0.0965796	0.096511	0.0964563	0.0964188	0.0963989	0.0963861	0.0963594	0.0963022	0.096216	0.0961184	0.0960261	0.0959423	0.0958593	0.0957678	0.0956614	0.0955408	0.0954168	0.0953057	0.0952183	0.0951541	0.0951027	0.0950502	0.0949851	0.0949046	0.0948133	0.0947193	0.0946304	0.0945515	0.0944771	0.0943952	0.0942968	0.0941837	0.0940666	0.0939574	0.0938622	0.0937766	0.0936904	0.0935993	0.0935076	0.0934232	0.093353	0.0933011	0.0932642	0.0932301	0.0931832
Ui30 d04_3-3	0.127511	0.127434	0.127368	0.127301	0.12723	0.127158	0.127099	0.127062	0.127049	0.127043	0.127019	0.126963	0.126882	0.126794	0.126715	0.126637	0.126543	0.126427	0.126306	0.126201	0.126118	0.12605	0.125988	0.125926	0.125866	0.125811	0.125762	0.125715	0.125659	0.125574	0.125449	0.125293	0.125136	0.125015	0.124938	0.124883	0.124821	0.124746	0.124665	0.124587	0.124516	0.124463	0.124427	0.12439	0.124329	0.124238	0.124134	0.12404	0.123976
Ui30 d05_1-1	0.123225	0.12319	0.123174	0.123156	0.123114	0.123048	0.122985	0.122947	0.122927	0.1229	0.122859	0.122819	0.12279	0.122764	0.122721	0.122653	0.122571	0.12249	0.12242	0.122354	0.122278	0.12219	0.122106	0.122046	0.122009	0.121975	0.121925	0.121867	0.121821	0.121788	0.121748	0.121689	0.121624	0.121581	0.121559	0.121531	0.121477	0.121405	0.121334	0.121271	0.121214	0.121164	0.121114	0.121048	0.120953	0.120835	0.120714	0.120613	0.120556
Ui30 d05_1-2	0.103983	0.103917	0.103873	0.103853	0.103853	0.10386	0.103859	0.103845	0.103819	0.103791	0.103768	0.10374	0.103689	0.103604	0.103496	0.10339	0.103306	0.103245	0.103194	0.103137	0.103067	0.102991	0.10292	0.102862	0.10282	0.102789	0.10276	0.102723	0.102676	0.10262	0.102556	0.102486	0.102419	0.102358	0.102302	0.102248	0.102197	0.102152	0.102107	0.102049	0.101973	0.101894	0.101833	0.101791	0.101753	0.101704	0.101647	0.101597	0.101566
Ui30 d05_1-3	0.076891	0.0768257	0.0767644	0.0767234	0.0767047	0.0766919	0.0766652	0.0766214	0.0765717	0.0765268	0.0764898	0.0764552	0.0764115	0.0763493	0.0762729	0.0761979	0.0761371	0.0760908	0.0760493	0.0760006	0.0759387	0.0758694	0.0758059	0.0757559	0.0757128	0.0756643	0.0756062	0.0755433	0.0754846	0.0754381	0.0754058	0.0753753	0.0753268	0.0752553	0.0751793	0.0751203	0.0750799	0.0750434	0.0750001	0.0749505	0.074904	0.0748665	0.0748293	0.0747754	0.0746994	0.0746157	0.0745441	0.0744976	0.0744811
Ui30 d05_2-1	0.0802191	0.0801434	0.0800755	0.0800339	0.0800137	0.0799926	0.079957	0.0799121	0.0798677	0.0798257	0.0797851	0.0797485	0.079718	0.0796911	0.0796604	0.0796181	0.0795593	0.079486	0.0794071	0.0793303	0.0792605	0.0792014	0.0791562	0.0791248	0.079101	0.0790775	0.0790511	0.0790234	0.0789933	0.0789491	0.0788739	0.0787669	0.0786529	0.0785643	0.0785136	0.0784842	0.0784532	0.078414	0.0783716	0.0783293	0.0782871	0.0782428	0.0781915	0.0781285	0.0780589	0.077996	0.0779479	0.0779149	0.0778979
Ui30 d05_2-2	0.0937732	0.0937184	0.0936745	0.093631	0.0935762	0.0935152	0.0934724	0.0934686	0.0934928	0.0935088	0.0934874	0.093428	0.0933443	0.0932448	0.0931325	0.0930149	0.0929061	0.0928196	0.0927631	0.0927328	0.0927134	0.0926868	0.0926449	0.092593	0.0925416	0.0924962	0.0924538	0.0924086	0.0923579	0.0923021	0.0922376	0.092157	0.0920607	0.0919633	0.0918803	0.0918125	0.0917511	0.0916946	0.0916472	0.0916067	0.0915676	0.0915313	0.0914974	0.091453	0.0913845	0.0912945	0.0912013	0.0911282	0.0910959
Ui30 d05_2-3	0.108886	0.108834	0.108777	0.108721	0.108674	0.108635	0.108598	0.108561	0.108536	0.108528	0.108529	0.108519	0.108486	0.108432	0.108365	0.108295	0.108234	0.108181	0.108123	0.10805	0.107969	0.107903	0.107859	0.107824	0.107787	0.107749	0.107715	0.107686	0.107662	0.107643	0.107616	0.107561	0.107478	0.107387	0.107311	0.10726	0.107231	0.107214	0.107185	0.107125	0.107042	0.106968	0.106921	0.106882	0.10682	0.10673	0.106631	0.10655	0.106513
Ui30 d05_3-1	0.148497	0.148469	0.148429	0.148374	0.148311	0.148244	0.148184	0.148134	0.148088	0.148046	0.148017	0.148005	0.147992	0.147949	0.147863	0.147755	0.147656	0.147585	0.147536	0.147495	0.147449	0.147395	0.147332	0.147269	0.147219	0.147186	0.147162	0.147129	0.147076	0.147	0.146908	0.146818	0.146754	0.14672	0.146694	0.146648	0.146573	0.146487	0.146409	0.146347	0.146302	0.146269	0.146232	0.146175	0.146088	0.145984	0.145885	0.145815	0.145795
Ui30 d05_3-2	0.142592	0.142555	0.142511	0.142456	0.142388	0.142313	0.142244	0.142197	0.142175	0.142165	0.142148	0.142118	0.14208	0.142039	0.141989	0.141921	0.141837	0.141751	0.141678	0.14162	0.141569	0.141516	0.141458	0.141396	0.141329	0.141265	0.14121	0.14117	0.141139	0.141098	0.141034	0.140953	0.140869	0.140796	0.140739	0.140689	0.140637	0.140576	0.14051	0.140448	0.140397	0.140358	0.140321	0.140267	0.140183	0.140078	0.139977	0.139908	0.139885
Ui30 d05_3-3	0.151493	0.151449	0.151414	0.151376	0.151329	0.15128	0.151249	0.151243	0.15125	0.151241	0.151198	0.151131	0.15107	0.151031	0.151	0.150949	0.150862	0.150754	0.150655	0.150584	0.150538	0.150501	0.150457	0.150402	0.150338	0.150275	0.150219	0.150171	0.150127	0.150084	0.150029	0.149948	0.149853	0.149776	0.14973	0.149692	0.14963	0.149541	0.14945	0.149381	0.149344	0.149336	0.149331	0.1493	0.149227	0.14913	0.149037	0.148968	0.14894
Ui30 d06_1-1	0.0862923	0.0862338	0.0861991	0.0861868	0.0861785	0.0861564	0.0861211	0.0860871	0.0860641	0.0860474	0.0860261	0.085995	0.0859591	0.0859281	0.0859051	0.0858822	0.0858471	0.0857982	0.0857442	0.0856947	0.0856527	0.0856127	0.0855665	0.0855119	0.0854563	0.0854078	0.0853663	0.0853289	0.0852984	0.085277	0.0852527	0.0852091	0.0851462	0.0850809	0.0850254	0.084975	0.0849215	0.0848654	0.0848112	0.0847602	0.0847184	0.084695	0.0846868	0.0846718	0.0846298	0.0845605	0.0844808	0.0844169	0.0843973
Ui30 d06_1-2	0.0895405	0.0894754	0.0894292	0.0894031	0.0893881	0.0893688	0.0893346	0.08929	0.0892498	0.0892258	0.0892177	0.0892145	0.0892007	0.0891712	0.0891359	0.0891055	0.0890757	0.0890327	0.0889724	0.0889023	0.0888319	0.0887687	0.0887253	0.0887136	0.0887269	0.0887372	0.0887173	0.0886648	0.0885954	0.0885226	0.0884455	0.0883606	0.0882788	0.0882182	0.0881825	0.0881534	0.0881155	0.0880758	0.0880466	0.0880251	0.0879986	0.0879656	0.0879356	0.0879121	0.0878857	0.0878418	0.0877754	0.0876994	0.087644
Ui30 d06_1-3	0.0847621	0.0847378	0.0847235	0.0847039	0.08467	0.084622	0.0845669	0.0845165	0.0844828	0.0844699	0.0844699	0.0844687	0.084454	0.0844217	0.0843787	0.084337	0.0843038	0.0842725	0.0842295	0.0841683	0.0840936	0.0840143	0.0839405	0.0838838	0.08385	0.0838317	0.0838127	0.083784	0.083747	0.0837024	0.0836444	0.0835748	0.0835106	0.083471	0.083455	0.0834434	0.0834237	0.0833997	0.0833761	0.083349	0.0833167	0.0832808	0.083235	0.0831677	0.0830808	0.082993	0.0829235	0.0828869	0.0828937
Ui30 d06_2-1	0.119959	0.119912	0.119859	0.119793	0.119722	0.119665	0.119636	0.119632	0.119637	0.119628	0.119593	0.119542	0.119493	0.119449	0.119396	0.119329	0.119258	0.119194	0.11914	0.119087	0.119033	0.118977	0.118918	0.118858	0.118798	0.118742	0.118691	0.118649	0.118619	0.118597	0.118563	0.118502	0.118426	0.118362	0.118315	0.118266	0.118197	0.118123	0.118067	0.118037	0.118024	0.11801	0.117977	0.117909	0.117811	0.117705	0.11762	0.117569	0.117554
Ui30 d06_2-2	0.0969447	0.096897	0.0968325	0.0967559	0.0966879	0.0966475	0.0966421	0.0966645	0.0966957	0.0967093	0.0966861	0.0966269	0.0965512	0.096483	0.0964323	0.0963863	0.0963237	0.0962411	0.0961606	0.0961046	0.0960698	0.0960334	0.095983	0.0959333	0.0959083	0.0959105	0.0959147	0.0958916	0.0958361	0.095764	0.0956894	0.0956131	0.0955288	0.0954404	0.0953618	0.0953025	0.095257	0.0952126	0.0951627	0.0951117	0.0950699	0.0950401	0.0950126	0.0949715	0.094912	0.0948433	0.0947773	0.0947219	0.0946863
Ui30 d06_2-3	0.101851	0.101815	0.101773	0.101731	0.101692	0.101648	0.101598	0.101554	0.101529	0.101525	0.10153	0.101529	0.101513	0.101479	0.101427	0.101363	0.101294	0.101226	0.101165	0.10111	0.101059	0.101016	0.100975	0.100924	0.10086	0.1008	0.100769	0.100767	0.100768	0.100741	0.100676	0.100593	0.100516	0.100459	0.100408	0.100347	0.100274	0.10021	0.100166	0.100132	0.100094	0.100049	0.1	0.099945	0.0998835	0.09982	0.0997646	0.0997289	0.0997217
Ui30 d06_3-1	0.107632	0.107574	0.10753	0.107493	0.107454	0.107411	0.107374	0.107358	0.107371	0.107401	0.107419	0.107402	0.107354	0.107285	0.107205	0.107117	0.107025	0.106936	0.106851	0.106772	0.106708	0.106662	0.106623	0.106578	0.106527	0.106479	0.106439	0.106403	0.106364	0.10631	0.106228	0.106117	0.106	0.105907	0.105847	0.105804	0.105758	0.105704	0.10565	0.105601	0.105558	0.105518	0.105471	0.105405	0.105313	0.105206	0.105099	0.105012	0.104975
Ui30 d06_3-2	0.100968	0.100924	0.100874	0.100824	0.100778	0.100731	0.100685	0.100647	0.100621	0.100604	0.100589	0.10057	0.100543	0.1005	0.100433	0.100351	0.10027	0.100202	0.100148	0.100101	0.100048	0.0999787	0.0998968	0.0998178	0.099757	0.0997173	0.0996907	0.0996676	0.0996419	0.0996055	0.0995483	0.0994718	0.0993966	0.0993469	0.099324	0.0993025	0.0992573	0.0991879	0.0991101	0.0990374	0.0989766	0.0989298	0.0988892	0.0988365	0.0987588	0.0986648	0.0985802	0.0985303	0.098527
Ui30 d06_3-3	0.128497	0.128453	0.128417	0.128379	0.128335	0.128288	0.128247	0.128216	0.128191	0.12816	0.128118	0.128071	0.128026	0.127986	0.127941	0.127873	0.12778	0.12768	0.127599	0.127545	0.127503	0.127448	0.12737	0.127277	0.12719	0.127128	0.127087	0.127054	0.127015	0.126961	0.126882	0.126775	0.12666	0.126565	0.1265	0.12644	0.126361	0.126266	0.126177	0.12611	0.126075	0.12607	0.126073	0.126039	0.12594	0.125796	0.125655	0.125566	0.125557
Ui30 d07_1-1	0.132932	0.132864	0.132806	0.132762	0.132722	0.132672	0.132614	0.132572	0.132557	0.13256	0.132559	0.132533	0.132475	0.132391	0.132299	0.132204	0.132104	0.132001	0.131913	0.131854	0.131811	0.131761	0.131689	0.131603	0.131524	0.131466	0.131426	0.131394	0.13136	0.131309	0.131222	0.131101	0.130978	0.130896	0.130864	0.130844	0.130798	0.130721	0.130634	0.130555	0.13049	0.13044	0.130393	0.130331	0.13024	0.130126	0.130007	0.129914	0.129877
Ui30 d07_1-2	0.121862	0.121809	0.121768	0.12173	0.121682	0.121624	0.121563	0.121514	0.121486	0.121472	0.121457	0.121428	0.121378	0.12131	0.121232	0.121153	0.121076	0.121002	0.120929	0.120857	0.120779	0.120696	0.120615	0.12055	0.12051	0.120484	0.120452	0.120397	0.120325	0.120246	0.120166	0.120078	0.119986	0.119905	0.119844	0.119787	0.119713	0.119621	0.119528	0.119446	0.119377	0.119321	0.119281	0.119246	0.119195	0.119105	0.118982	0.118858	0.118779
Ui30 d07_1-3	0.120253	0.12017	0.120086	0.120016	0.119962	0.11992	0.119887	0.119863	0.119844	0.119815	0.119766	0.119706	0.119651	0.119596	0.119529	0.119446	0.119357	0.119266	0.119171	0.119067	0.118963	0.118871	0.1188	0.118746	0.118702	0.118656	0.118608	0.11856	0.118511	0.118453	0.118386	0.118321	0.118267	0.118217	0.118158	0.11808	0.11799	0.117896	0.117799	0.117703	0.117615	0.117549	0.117506	0.117471	0.117423	0.117353	0.117258	0.117155	0.11707
Ui30 d07_2-1	0.0778963	0.0778478	0.0777984	0.0777397	0.0776668	0.0775822	0.0774993	0.0774374	0.0774057	0.0773919	0.0773688	0.077314	0.0772291	0.0771365	0.0770544	0.0769799	0.0768982	0.0768054	0.076712	0.0766315	0.0765675	0.0765133	0.0764612	0.076411	0.0763691	0.0763327	0.0762879	0.0762255	0.0761531	0.0760823	0.0760093	0.0759212	0.0758167	0.0757113	0.0756219	0.0755521	0.0754958	0.0754438	0.0753841	0.0753065	0.0752163	0.0751335	0.07507	0.0750129	0.0749451	0.0748662	0.0747886	0.0747214	0.0746617
Ui30 d07_2-2	0.0794176	0.0793431	0.0792729	0.0792085	0.079144	0.0790727	0.0790023	0.0789537	0.0789351	0.0789268	0.0789006	0.0788483	0.0787849	0.0787261	0.0786708	0.0786054	0.0785202	0.0784215	0.0783237	0.0782363	0.0781574	0.078082	0.0780084	0.0779385	0.0778731	0.0778122	0.0777573	0.0777065	0.0776513	0.0775803	0.07749	0.0773883	0.0772857	0.0771918	0.0771106	0.077034	0.07695	0.0768605	0.0767813	0.0767223	0.0766748	0.0766238	0.0765611	0.0764858	0.0764028	0.0763227	0.0762565	0.0762086	0.0761723
Ui30 d07_2-3	0.0715844	0.0715173	0.0714476	0.0713787	0.0713125	0.0712523	0.071206	0.0711789	0.0711628	0.0711404	0.0710999	0.0710454	0.0709878	0.070933	0.0708796	0.0708195	0.0707421	0.0706411	0.0705228	0.0704073	0.0703141	0.070247	0.0701953	0.070147	0.070096	0.0700384	0.0699737	0.0699106	0.0698602	0.0698167	0.0697561	0.0696632	0.0695525	0.0694552	0.0693855	0.0693287	0.0692626	0.0691817	0.0690952	0.0690154	0.06895	0.0688962	0.0688387	0.0687647	0.0686791	0.0685946	0.0685154	0.0684434	0.0683914
Ui30 d07_3-1	0.100108	0.100099	0.100071	0.100021	0.0999628	0.0999049	0.0998522	0.0998138	0.0997983	0.0998	0.0998013	0.0997901	0.0997679	0.099742	0.099711	0.0996657	0.0996008	0.0995229	0.0994486	0.0993935	0.0993593	0.0993312	0.0992904	0.0992332	0.099174	0.0991281	0.0990978	0.0990759	0.0990571	0.0990353	0.0989984	0.0989394	0.0988664	0.0987967	0.09874	0.0986899	0.0986345	0.0985696	0.0985027	0.0984456	0.0984051	0.0983769	0.0983482	0.0983084	0.0982545	0.0981848	0.0981003	0.0980212	0.0979901
Ui30 d07_3-2	0.0934111	0.0934174	0.0934183	0.0933944	0.093337	0.0932571	0.0931793	0.0931253	0.0931027	0.093107	0.0931273	0.0931483	0.0931496	0.0931158	0.0930508	0.0929774	0.092916	0.0928647	0.0928043	0.0927233	0.0926318	0.0925532	0.0925057	0.0924888	0.0924845	0.0924685	0.0924276	0.0923669	0.092301	0.0922396	0.0921827	0.0921277	0.0920768	0.0920364	0.0920047	0.0919694	0.0919197	0.0918577	0.0917901	0.0917188	0.0916463	0.0915849	0.091545	0.0915224	0.0915007	0.0914681	0.091423	0.0913745	0.091342
Ui30 d07_3-3	0.0915268	0.091467	0.091417	0.0913788	0.09135	0.0913258	0.0913048	0.0912936	0.0912967	0.0913059	0.0913049	0.0912834	0.0912458	0.0912036	0.0911623	0.0911157	0.0910554	0.0909835	0.0909129	0.0908525	0.0907999	0.0907485	0.0906983	0.090654	0.0906162	0.0905834	0.0905576	0.0905428	0.0905341	0.0905157	0.0904704	0.0903957	0.090308	0.0902308	0.0901746	0.0901288	0.0900783	0.0900221	0.0899686	0.0899239	0.0898951	0.0898902	0.0899015	0.0898987	0.0898565	0.0897769	0.0896838	0.0896048	0.0895678
Ui30 d08_1-1	0.0908225	0.0907827	0.0907685	0.0907593	0.0907363	0.0907001	0.090663	0.090629	0.0905937	0.090562	0.0905459	0.0905472	0.0905491	0.090536	0.0905056	0.0904614	0.090404	0.0903363	0.0902676	0.0902044	0.0901464	0.090092	0.0900435	0.090004	0.0899744	0.0899527	0.0899372	0.0899274	0.0899205	0.0899014	0.089846	0.0897473	0.0896345	0.0895524	0.0895145	0.0894892	0.089441	0.0893699	0.0892976	0.0892381	0.0891947	0.0891714	0.0891655	0.0891563	0.0891192	0.089049	0.0889646	0.0888973	0.0888777
Ui30 d08_1-2	0.0975513	0.0975147	0.0974695	0.0974205	0.0973676	0.0973132	0.097264	0.0972272	0.0972056	0.0971968	0.0971913	0.097175	0.0971403	0.0970947	0.0970503	0.0970068	0.0969543	0.0968905	0.096826	0.0967714	0.0967246	0.0966759	0.0966205	0.0965653	0.0965228	0.0965001	0.0964922	0.0964858	0.0964688	0.0964324	0.0963684	0.0962768	0.0961772	0.0961021	0.0960685	0.0960603	0.0960499	0.0960259	0.0959909	0.0959484	0.0959033	0.0958642	0.09583	0.0957833	0.0957066	0.0956012	0.0954887	0.0954043	0.0953862
Ui30 d08_1-3	0.093414	0.093371	0.0933345	0.0933041	0.0932684	0.0932183	0.0931587	0.0931061	0.0930727	0.0930569	0.0930445	0.0930234	0.0929932	0.0929634	0.092939	0.0929115	0.0928703	0.0928169	0.0927651	0.092726	0.0926942	0.0926567	0.0926091	0.0925617	0.0925258	0.0924999	0.0924731	0.092439	0.0924001	0.0923581	0.0923056	0.0922334	0.0921473	0.0920693	0.0920164	0.0919834	0.091952	0.0919118	0.0918643	0.0918187	0.0917892	0.0917875	0.0918011	0.0917959	0.091746	0.0916589	0.091566	0.0915041	0.0915003
Ui30 d08_2-1	0.103091	0.103042	0.102979	0.102902	0.102819	0.102741	0.102679	0.102638	0.102613	0.102595	0.102571	0.102529	0.102458	0.102357	0.10225	0.102157	0.10208	0.102004	0.101919	0.101829	0.101742	0.101666	0.1016	0.101542	0.101486	0.10143	0.101372	0.101313	0.101254	0.101189	0.101106	0.101002	0.100885	0.100769	0.100665	0.100575	0.100496	0.100423	0.100359	0.1003	0.100236	0.100161	0.100075	0.0999886	0.0999125	0.0998559	0.0998227	0.0998073	0.0997945
Ui30 d08_2-2	0.0775528	0.0774874	0.0774104	0.0773266	0.0772439	0.0771696	0.0771082	0.0770611	0.0770289	0.0770112	0.0769995	0.0769705	0.0768998	0.0767864	0.0766559	0.0765375	0.0764426	0.0763626	0.0762838	0.0762022	0.0761265	0.0760656	0.0760181	0.0759759	0.0759319	0.0758792	0.0758145	0.0757428	0.0756713	0.0755969	0.0755109	0.0754126	0.0753077	0.0751982	0.0750835	0.0749695	0.0748682	0.0747885	0.074731	0.0746873	0.0746452	0.0745949	0.0745323	0.0744569	0.0743732	0.07429	0.0742144	0.0741475	0.0740848
Ui30 d08_2-3	0.0792291	0.0791773	0.0791266	0.0790684	0.0789994	0.078925	0.0788585	0.0788136	0.0787929	0.0787859	0.0787764	0.0787523	0.0787092	0.0786469	0.0785665	0.0784701	0.0783627	0.0782538	0.0781533	0.078067	0.0779927	0.0779243	0.0778544	0.0777811	0.0777077	0.0776403	0.077581	0.0775275	0.0774756	0.0774203	0.077354	0.0772685	0.0771655	0.0770598	0.0769663	0.0768849	0.0768063	0.0767309	0.0766672	0.076617	0.0765732	0.0765303	0.0764822	0.0764198	0.0763407	0.0762537	0.0761687	0.0760895	0.0760219
Ui30 d08_3-1	0.0548704	0.0548422	0.0547992	0.054747	0.0546951	0.0546481	0.0546103	0.0545906	0.0545931	0.054607	0.0546098	0.0545868	0.0545414	0.0544887	0.0544376	0.0543834	0.0543206	0.0542552	0.0541979	0.05415	0.0541039	0.0540554	0.0540075	0.0539647	0.0539276	0.0538928	0.0538579	0.053825	0.0537989	0.0537765	0.0537449	0.0536942	0.0536289	0.0535632	0.0535054	0.0534536	0.0534041	0.0533587	0.0533196	0.0532812	0.0532364	0.0531861	0.0531358	0.0530874	0.0530412	0.0529994	0.0529647	0.0529366	0.052915
Ui30 d08_3-2	0.0557585	0.0557162	0.0556829	0.0556437	0.055585	0.0555082	0.0554283	0.0553643	0.0553289	0.0553219	0.0553313	0.0553398	0.0553338	0.0553106	0.0552751	0.0552284	0.0551696	0.055104	0.0550398	0.0549792	0.0549159	0.0548492	0.0547891	0.0547459	0.0547171	0.0546894	0.0546517	0.0546056	0.0545578	0.0545122	0.0544669	0.0544192	0.0543663	0.0543057	0.0542382	0.054171	0.0541142	0.0540737	0.0540466	0.0540213	0.0539862	0.0539403	0.0538907	0.0538436	0.0537989	0.0537535	0.053707	0.0536665	0.0536436
Ui30 d08_3-3	0.0840885	0.0840435	0.0839875	0.0839261	0.0838675	0.083819	0.0837837	0.0837592	0.0837404	0.0837222	0.0837017	0.0836752	0.0836375	0.0835875	0.0835315	0.0834744	0.0834157	0.083354	0.0832946	0.0832448	0.0832017	0.0831555	0.0831028	0.0830513	0.0830118	0.0829854	0.0829653	0.0829419	0.0829072	0.0828517	0.0827707	0.0826756	0.0825903	0.0825296	0.0824836	0.0824302	0.0823647	0.0823046	0.0822643	0.0822403	0.0822217	0.0822006	0.082171	0.0821267	0.0820707	0.0820144	0.0819627	0.0819105	0.0818588
Ui30 d09_1-1	0.060443	0.0603973	0.0603647	0.0603316	0.0602842	0.0602184	0.0601454	0.0600869	0.0600581	0.060054	0.060051	0.0600268	0.0599794	0.0599216	0.0598611	0.0597915	0.0597071	0.0596184	0.0595458	0.0595019	0.05948	0.0594611	0.0594278	0.0593739	0.0593052	0.0592362	0.0591836	0.0591552	0.0591415	0.0591218	0.0590808	0.0590155	0.0589282	0.0588255	0.0587252	0.0586481	0.058599	0.0585645	0.0585291	0.0584876	0.058443	0.0583977	0.0583513	0.0583024	0.0582525	0.0582052	0.0581618	0.0581221	0.0580847
Ui30 d09_1-2	0.052047	0.0519902	0.0519309	0.0518698	0.0518124	0.0517684	0.0517423	0.0517269	0.05171	0.0516849	0.0516519	0.051612	0.0515654	0.0515166	0.0514701	0.0514203	0.0513536	0.0512646	0.0511657	0.051077	0.0510089	0.0509574	0.0509133	0.0508745	0.0508444	0.0508215	0.0507956	0.0507556	0.0506996	0.0506358	0.0505754	0.0505226	0.0504699	0.0504055	0.0503245	0.0502309	0.0501323	0.0500365	0.0499546	0.0498947	0.0498563	0.0498294	0.0498013	0.0497647	0.04972	0.0496699	0.0496174	0.0495667	0.0495262
Ui30 d09_1-3	0.0615892	0.0615241	0.0614484	0.0613847	0.0613411	0.0613085	0.0612746	0.0612349	0.0611903	0.0611437	0.0611009	0.0610634	0.0610228	0.0609648	0.0608858	0.0607978	0.0607137	0.0606344	0.0605532	0.0604691	0.060389	0.0603192	0.060261	0.060215	0.0601824	0.0601597	0.0601394	0.0601139	0.0600756	0.0600196	0.0599509	0.0598824	0.0598215	0.0597621	0.0596918	0.0596052	0.0595109	0.0594255	0.0593606	0.0593148	0.0592785	0.059242	0.0591967	0.0591383	0.0590754	0.0590233	0.0589868	0.058957	0.0589225
Ui30 d09_2-1	0.0855885	0.0855206	0.0854585	0.0854034	0.0853565	0.0853191	0.0852908	0.0852675	0.085242	0.0852105	0.0851767	0.085144	0.0851112	0.0850724	0.0850229	0.08496	0.084885	0.0848043	0.0847247	0.084647	0.0845675	0.0844902	0.0844304	0.084399	0.0843841	0.0843574	0.0843029	0.0842313	0.0841604	0.0840923	0.0840222	0.0839543	0.0838928	0.0838283	0.0837478	0.0836555	0.0835702	0.0835046	0.0834543	0.0834061	0.083356	0.083311	0.0832756	0.0832402	0.083195	0.0831442	0.0831007	0.0830689	0.0830382
Ui30 d09_2-2	0.0788475	0.0788034	0.0787517	0.0787009	0.0786546	0.0786089	0.0785649	0.0785317	0.0785114	0.0784926	0.0784619	0.078417	0.0783614	0.0782977	0.0782284	0.0781598	0.078095	0.0780301	0.077961	0.0778913	0.0778298	0.077777	0.0777231	0.0776577	0.0775834	0.0775158	0.0774708	0.0774486	0.07743	0.0773892	0.0773122	0.0772046	0.0770869	0.0769843	0.0769141	0.0768717	0.0768337	0.0767821	0.0767189	0.0766554	0.0765942	0.0765304	0.0764638	0.0764002	0.076343	0.0762879	0.0762295	0.0761698	0.0761174
Ui30 d09_2-3	0.0845621	0.0845045	0.08445	0.0843954	0.0843413	0.0842914	0.0842459	0.0842037	0.0841664	0.0841387	0.0841217	0.0841073	0.0840814	0.0840353	0.0839717	0.0839003	0.0838295	0.0837639	0.0837068	0.083658	0.0836093	0.083551	0.0834818	0.0834118	0.0833528	0.0833094	0.083277	0.0832432	0.0831948	0.0831253	0.083041	0.082954	0.0828714	0.0827935	0.0827192	0.0826499	0.0825897	0.0825389	0.0824881	0.0824268	0.0823619	0.0823125	0.0822816	0.0822462	0.082189	0.0821204	0.0820628	0.0820254	0.0820046
Ui30 d09_3-1	0.115797	0.115757	0.11571	0.115648	0.115572	0.115496	0.115431	0.115385	0.115357	0.115341	0.11533	0.115308	0.11526	0.115177	0.115073	0.114969	0.114877	0.114796	0.114718	0.11464	0.114562	0.114486	0.114413	0.114351	0.114307	0.114278	0.114249	0.114209	0.114149	0.114067	0.113968	0.113868	0.113782	0.113709	0.113638	0.113557	0.113466	0.113379	0.113305	0.113242	0.113176	0.113108	0.113049	0.112994	0.112925	0.112834	0.112732	0.112644	0.112581
Ui30 d09_3-2	0.0830954	0.083029	0.0829615	0.082888	0.0828066	0.0827215	0.0826433	0.0825834	0.082546	0.0825244	0.0825065	0.0824809	0.0824379	0.0823728	0.0822911	0.0822062	0.0821297	0.0820633	0.081998	0.0819205	0.0818277	0.0817319	0.0816513	0.0815939	0.0815531	0.0815132	0.0814601	0.081389	0.0813058	0.081223	0.0811493	0.0810828	0.0810135	0.0809347	0.0808518	0.0807767	0.0807151	0.08066	0.0805985	0.0805223	0.0804357	0.0803507	0.0802729	0.0801974	0.0801235	0.0800608	0.0800183	0.0799929	0.0799693
Ui30 d09_3-3	0.0988876	0.0988155	0.0987319	0.0986485	0.0985773	0.0985232	0.0984885	0.0984756	0.0984775	0.0984773	0.0984592	0.0984166	0.098352	0.0982735	0.0981877	0.0980953	0.0979936	0.0978895	0.0977999	0.0977369	0.0976963	0.0976621	0.0976193	0.097563	0.0974957	0.0974225	0.0973491	0.097284	0.0972287	0.0971717	0.0970966	0.0970004	0.0968949	0.0967935	0.0967031	0.0966245	0.0965567	0.0964986	0.0964446	0.0963849	0.0963156	0.0962444	0.0961825	0.0961301	0.0960774	0.0960157	0.0959434	0.0958632	0.0957849
Ui30 d10_1-1	0.0727497	0.0726919	0.0726409	0.072588	0.0725232	0.0724484	0.0723809	0.0723415	0.0723335	0.0723382	0.0723315	0.072304	0.0722602	0.0722045	0.0721368	0.0720582	0.071974	0.0718884	0.0718008	0.0717128	0.071631	0.0715594	0.0714956	0.0714386	0.0713939	0.0713626	0.0713348	0.0712972	0.0712436	0.0711738	0.0710909	0.0710001	0.0709064	0.0708175	0.0707425	0.0706829	0.0706249	0.0705499	0.0704552	0.0703601	0.0702925	0.0702675	0.0702708	0.070267	0.0702298	0.0701621	0.0700831	0.0700065	0.0699361
Ui30 d10_1-2	0.0657383	0.0656796	0.0656123	0.0655408	0.0654739	0.0654127	0.0653558	0.0653102	0.0652841	0.0652741	0.0652673	0.0652525	0.0652233	0.0651714	0.0650886	0.0649797	0.0648634	0.0647601	0.0646762	0.0646061	0.0645431	0.0644834	0.0644227	0.0643595	0.0642987	0.064247	0.0642043	0.0641605	0.0641025	0.0640223	0.0639234	0.0638212	0.0637339	0.0636712	0.0636242	0.0635709	0.0634987	0.0634164	0.0633383	0.063266	0.0631957	0.0631322	0.063082	0.0630372	0.0629848	0.0629223	0.0628564	0.0627957	0.0627486
Ui30 d10_1-3	0.0602017	0.0601347	0.0600722	0.0600156	0.0599567	0.0598892	0.0598199	0.0597635	0.0597293	0.0597133	0.0597005	0.0596718	0.0596156	0.0595336	0.0594359	0.059332	0.0592308	0.059142	0.0590712	0.0590137	0.0589587	0.058897	0.058826	0.0587524	0.0586873	0.0586368	0.0585955	0.0585539	0.0585058	0.0584505	0.0583875	0.0583141	0.0582285	0.0581354	0.0580452	0.0579599	0.0578717	0.0577796	0.0576984	0.0576414	0.0576004	0.0575518	0.0574794	0.0573886	0.0573003	0.0572334	0.0571901	0.0571572	0.0571192
Ui30 d10_2-1	0.110322	0.11024	0.110158	0.110082	0.110019	0.109972	0.109944	0.109928	0.109916	0.109905	0.10989	0.109865	0.109816	0.109739	0.109643	0.109543	0.109448	0.109357	0.109267	0.109179	0.109098	0.109028	0.108966	0.10891	0.108862	0.108816	0.108767	0.108706	0.108634	0.108559	0.108488	0.108422	0.108355	0.108282	0.108202	0.108114	0.108019	0.107925	0.107842	0.107778	0.10773	0.107683	0.107619	0.107537	0.10745	0.107371	0.107306	0.10725	0.107196
Ui30 d10_2-2	0.0971633	0.0971047	0.0970475	0.0969784	0.0968964	0.0968169	0.0967592	0.0967346	0.0967384	0.0967523	0.0967539	0.0967261	0.0966626	0.0965729	0.0964767	0.0963885	0.0963061	0.0962184	0.0961217	0.0960268	0.0959501	0.0958993	0.0958657	0.095831	0.0957787	0.0957027	0.0956085	0.0955124	0.0954312	0.0953688	0.095314	0.0952535	0.0951819	0.095102	0.0950181	0.0949358	0.0948598	0.0947895	0.0947161	0.0946284	0.0945254	0.0944198	0.0943285	0.0942599	0.094212	0.0941775	0.0941469	0.0941115	0.0940665
Ui30 d10_2-3	0.100454	0.100418	0.100363	0.100282	0.100189	0.100102	0.100038	0.0999995	0.0999775	0.0999597	0.099942	0.0999228	0.0998944	0.099845	0.0997697	0.0996728	0.0995611	0.0994422	0.099324	0.0992125	0.0991124	0.0990293	0.0989713	0.0989395	0.0989173	0.0988815	0.0988227	0.0987544	0.098693	0.0986389	0.098578	0.0984987	0.098403	0.0983067	0.0982252	0.0981564	0.0980851	0.0980006	0.0979086	0.0978227	0.0977524	0.0976958	0.0976385	0.0975646	0.0974743	0.097384	0.0973099	0.0972585	0.0972285
Ui30 d10_3-1	0.093009	0.0929658	0.0929177	0.0928545	0.0927756	0.092692	0.0926228	0.0925847	0.0925785	0.092585	0.0925773	0.0925372	0.0924623	0.0923632	0.092254	0.0921443	0.092037	0.09193	0.0918212	0.0917115	0.091607	0.0915141	0.0914367	0.0913745	0.0913231	0.0912754	0.091224	0.0911631	0.091088	0.0909961	0.0908918	0.090785	0.0906818	0.0905832	0.0904904	0.0904071	0.0903361	0.0902756	0.0902193	0.0901551	0.0900737	0.0899787	0.0898866	0.089813	0.0897597	0.0897167	0.0896719	0.0896195	0.0895586
Ui30 d10_3-2	0.0811625	0.0810877	0.0810306	0.0809859	0.0809384	0.0808833	0.0808328	0.0808005	0.0807829	0.0807615	0.0807209	0.080661	0.08059	0.0805142	0.0804333	0.0803433	0.0802414	0.0801266	0.0800025	0.0798809	0.0797761	0.079694	0.0796264	0.0795628	0.0794992	0.0794356	0.0793713	0.0793081	0.0792485	0.0791907	0.0791255	0.0790416	0.0789336	0.0788099	0.0786911	0.0785927	0.0785111	0.0784344	0.0783579	0.078282	0.0782052	0.0781259	0.0780446	0.0779621	0.0778811	0.0778114	0.0777618	0.0777272	0.0776869
Ui30 d10_3-3	0.135482	0.135367	0.135245	0.135137	0.135044	0.134965	0.134909	0.134895	0.134919	0.134948	0.134947	0.134906	0.134838	0.134755	0.134656	0.134542	0.13442	0.134301	0.134188	0.134077	0.13397	0.133881	0.13382	0.133779	0.133738	0.133679	0.133599	0.13351	0.133421	0.133335	0.133245	0.133142	0.133035	0.13294	0.132867	0.132802	0.132728	0.132638	0.13254	0.13244	0.132349	0.132276	0.132216	0.132149	0.132055	0.131941	0.131833	0.131753	0.131711
Ui30 d11_1-1	0.0654347	0.0653501	0.0652645	0.0652027	0.0651738	0.0651646	0.0651575	0.0651421	0.065114	0.0650774	0.0650448	0.0650233	0.0649993	0.0649532	0.0648826	0.0648047	0.0647325	0.0646642	0.0645943	0.0645296	0.0644844	0.064462	0.0644457	0.0644121	0.0643539	0.0642859	0.0642271	0.0641823	0.0641413	0.0640919	0.064031	0.0639606	0.0638816	0.0637965	0.0637134	0.0636419	0.0635829	0.0635312	0.0634827	0.0634377	0.0633971	0.0633592	0.0633175	0.0632642	0.0631992	0.0631346	0.0630836	0.0630492	0.0630224
Ui30 d11_1-2	0.0797529	0.0797106	0.0796649	0.0796143	0.0795635	0.0795149	0.0794686	0.0794279	0.0793966	0.0793729	0.0793473	0.0793137	0.079273	0.0792278	0.0791772	0.079118	0.0790481	0.0789683	0.0788861	0.0788114	0.0787471	0.0786856	0.0786233	0.0785707	0.0785412	0.0785295	0.0785099	0.078464	0.0783977	0.078329	0.0782618	0.0781859	0.0780996	0.0780194	0.0779611	0.077919	0.0778726	0.077813	0.0777464	0.0776808	0.0776195	0.0775673	0.0775274	0.077494	0.0774514	0.0773899	0.0773139	0.0772403	0.0771862
Ui30 d11_1-3	0.0779679	0.0779078	0.0778614	0.0778339	0.0778152	0.0777898	0.0777509	0.0777044	0.0776557	0.0776043	0.0775497	0.0774948	0.0774394	0.0773818	0.0773275	0.0772848	0.0772478	0.0771955	0.0771122	0.0770056	0.0769002	0.0768215	0.0767834	0.0767796	0.0767834	0.0767636	0.0767106	0.0766421	0.0765757	0.0765071	0.0764218	0.0763229	0.0762354	0.0761814	0.0761542	0.0761229	0.0760655	0.0759864	0.0759009	0.075817	0.0757402	0.0756823	0.0756481	0.0756203	0.0755734	0.0755018	0.0754254	0.0753715	0.0753542
Ui30 d11_2-1	0.092985	0.0929225	0.0928523	0.0927868	0.0927342	0.0926914	0.0926522	0.0926163	0.0925863	0.0925629	0.0925415	0.0925141	0.0924713	0.0924098	0.0923346	0.0922504	0.0921572	0.0920585	0.0919665	0.0918933	0.0918369	0.0917827	0.0917222	0.0916637	0.0916203	0.0915914	0.0915602	0.0915141	0.0914506	0.0913684	0.0912642	0.0911464	0.091037	0.0909525	0.0908896	0.0908353	0.0907851	0.0907425	0.0907056	0.0906651	0.0906178	0.0905692	0.0905222	0.0904701	0.0904038	0.0903205	0.090229	0.090148	0.0900945
Ui30 d11_2-2	0.0752851	0.0752286	0.0751768	0.0751243	0.0750669	0.0750032	0.0749381	0.0748802	0.0748349	0.0748002	0.0747737	0.0747531	0.0747291	0.0746861	0.0746137	0.0745146	0.0744019	0.0742915	0.0741926	0.0741062	0.0740307	0.0739682	0.0739192	0.0738732	0.0738154	0.0737462	0.0736846	0.0736446	0.0736124	0.0735575	0.073464	0.0733464	0.0732328	0.073142	0.0730728	0.0730103	0.0729408	0.0728631	0.0727841	0.0727083	0.0726344	0.0725612	0.0724905	0.0724238	0.0723602	0.0722984	0.0722369	0.0721753	0.0721175
Ui30 d11_2-3	0.0674148	0.0673493	0.0673004	0.0672613	0.0672162	0.0671582	0.0670967	0.0670479	0.0670193	0.067005	0.0669955	0.0669874	0.0669807	0.0669665	0.0669239	0.0668382	0.0667179	0.0665925	0.0664855	0.0664008	0.0663306	0.0662696	0.0662154	0.066162	0.0661038	0.0660435	0.0659913	0.0659525	0.0659211	0.0658807	0.0658156	0.0657235	0.065623	0.0655421	0.0654919	0.0654506	0.0653853	0.0652871	0.0651763	0.0650777	0.0650008	0.0649387	0.0648783	0.0648109	0.064742	0.0646844	0.0646477	0.0646278	0.0646086
Ui30 d11_3-1	0.0899949	0.0899463	0.0899272	0.089924	0.089914	0.0898802	0.0898241	0.0897631	0.0897157	0.0896881	0.0896728	0.0896585	0.0896386	0.0896121	0.0895806	0.0895425	0.0894894	0.0894125	0.0893169	0.0892243	0.089156	0.0891139	0.0890837	0.0890543	0.0890256	0.0890015	0.0889787	0.0889524	0.0889224	0.0888878	0.0888404	0.0887733	0.0886956	0.0886273	0.0885789	0.0885406	0.0884989	0.0884486	0.0883908	0.0883252	0.0882576	0.088199	0.0881519	0.0881061	0.0880544	0.0880028	0.0879583	0.0879228	0.0879018
Ui30 d11_3-2	0.102991	0.102929	0.102878	0.102848	0.102823	0.102783	0.102722	0.102657	0.102609	0.102588	0.102586	0.10258	0.102549	0.102493	0.102427	0.102366	0.102312	0.10226	0.102204	0.102139	0.102067	0.101999	0.101947	0.101917	0.101898	0.101871	0.101829	0.101779	0.101731	0.101681	0.101615	0.101529	0.101432	0.101346	0.101286	0.10125	0.101223	0.101187	0.101131	0.101061	0.100995	0.100951	0.100926	0.100896	0.100842	0.100764	0.100682	0.100618	0.100586
Ui30 d11_3-3	0.0840542	0.0840053	0.0839429	0.0838668	0.0837811	0.0836968	0.0836317	0.0836012	0.0836025	0.083617	0.0836249	0.0836164	0.0835894	0.0835446	0.0834845	0.0834114	0.0833286	0.0832434	0.0831663	0.0831022	0.083048	0.0830007	0.0829612	0.0829298	0.0829001	0.0828618	0.0828102	0.0827544	0.0827106	0.0826846	0.0826618	0.08262	0.0825531	0.0824718	0.082389	0.0823113	0.0822432	0.0821914	0.0821564	0.0821291	0.0821009	0.0820709	0.0820383	0.0819952	0.0819343	0.0818611	0.0817917	0.0817452	0.0817332
Ui30 d12_1-1	0.104786	0.104743	0.104696	0.104633	0.104554	0.104466	0.104383	0.104327	0.104301	0.104285	0.104255	0.10421	0.104156	0.104092	0.104004	0.10389	0.103763	0.103636	0.103515	0.103406	0.103313	0.103236	0.103169	0.103097	0.103017	0.102935	0.102862	0.102801	0.102737	0.102656	0.102554	0.102442	0.102333	0.102237	0.102153	0.102071	0.101981	0.101881	0.101777	0.101682	0.101604	0.101542	0.101481	0.101399	0.101289	0.101167	0.101053	0.100964	0.100915
Ui30 d12_1-2	0.076464	0.076393	0.0763216	0.0762457	0.0761641	0.0760828	0.0760095	0.0759495	0.0759082	0.0758874	0.0758763	0.0758523	0.0758004	0.0757231	0.0756315	0.0755323	0.0754283	0.0753231	0.0752207	0.0751245	0.0750366	0.0749529	0.0748676	0.074783	0.0747085	0.0746442	0.0745762	0.0744935	0.074398	0.0743013	0.074215	0.0741409	0.0740686	0.0739846	0.0738862	0.0737821	0.0736789	0.073579	0.073483	0.0733924	0.0733042	0.0732144	0.0731224	0.0730337	0.0729566	0.0728948	0.0728445	0.0727984	0.0727506
Ui30 d12_1-3	0.071265	0.071225	0.0711979	0.0711653	0.0711104	0.0710298	0.0709382	0.0708606	0.070812	0.0707882	0.0707705	0.0707411	0.0706909	0.0706181	0.0705256	0.0704216	0.0703186	0.0702239	0.0701313	0.0700298	0.0699214	0.0698209	0.0697415	0.0696843	0.069639	0.0695929	0.0695367	0.0694656	0.0693752	0.0692649	0.0691466	0.0690359	0.0689349	0.0688335	0.0687274	0.0686221	0.068524	0.0684349	0.0683595	0.0683013	0.0682524	0.0681962	0.0681211	0.0680315	0.0679431	0.067867	0.0678021	0.0677404	0.0676749
Ui30 d12_2-1	0.0646014	0.0645225	0.0644455	0.0643785	0.0643232	0.0642754	0.0642307	0.0641922	0.0641657	0.064149	0.0641309	0.0640977	0.0640421	0.0639661	0.0638787	0.0637887	0.063699	0.0636038	0.0634952	0.0633762	0.0632662	0.0631859	0.0631382	0.0631065	0.0630686	0.0630115	0.0629388	0.0628631	0.0627894	0.0627114	0.062626	0.062541	0.0624651	0.0623985	0.0623345	0.0622633	0.0621756	0.062073	0.0619727	0.0618926	0.0618303	0.0617642	0.0616768	0.0615764	0.0614907	0.0614379	0.0614115	0.0613907	0.0613587
Ui30 d12_2-2	0.0879036	0.0878221	0.0877423	0.0876684	0.0875942	0.0875154	0.0874456	0.0874033	0.0873843	0.0873635	0.0873229	0.087269	0.0872123	0.0871456	0.0870536	0.0869383	0.0868222	0.0867264	0.08665	0.0865771	0.086496	0.0864108	0.0863329	0.0862682	0.0862118	0.0861536	0.0860882	0.086016	0.0859362	0.0858459	0.0857469	0.0856461	0.0855481	0.0854567	0.0853781	0.0853129	0.0852491	0.0851716	0.0850771	0.084974	0.0848759	0.084795	0.0847322	0.0846757	0.0846181	0.0845657	0.0845282	0.0845024	0.0844729
Ui30 d12_2-3	0.0897456	0.089691	0.0896223	0.0895463	0.0894723	0.0894077	0.0893603	0.089339	0.0893461	0.0893658	0.0893722	0.089347	0.0892874	0.0891977	0.089082	0.0889507	0.0888215	0.0887123	0.088628	0.0885564	0.0884773	0.0883811	0.0882775	0.0881885	0.0881283	0.0880911	0.0880541	0.0879972	0.0879123	0.0878019	0.0876749	0.0875479	0.0874429	0.0873727	0.0873252	0.0872713	0.0871945	0.0871036	0.0870147	0.0869369	0.0868753	0.0868325	0.0867939	0.0867287	0.0866211	0.0864869	0.0863575	0.0862582	0.0862022
Ui30 d12_3-1	0.101596	0.101513	0.101425	0.10134	0.101261	0.101193	0.101145	0.10112	0.101106	0.101085	0.10105	0.101013	0.100973	0.100916	0.100831	0.100724	0.100609	0.100502	0.100409	0.100327	0.100252	0.100179	0.100115	0.100063	0.100016	0.0999637	0.0998959	0.0998184	0.0997437	0.0996725	0.0995898	0.0994849	0.0993717	0.0992758	0.0992041	0.0991339	0.0990404	0.0989242	0.0988054	0.0987043	0.0986312	0.0985846	0.0985468	0.0984886	0.0983929	0.0982683	0.0981437	0.098057	0.0980427
Ui30 d12_3-2	0.0724943	0.0724095	0.072339	0.0722812	0.0722216	0.0721497	0.0720752	0.0720181	0.0719829	0.0719559	0.071928	0.0719018	0.0718753	0.0718327	0.0717597	0.071657	0.0715338	0.0713992	0.0712633	0.0711401	0.0710406	0.0709666	0.0709112	0.0708634	0.0708108	0.0707442	0.0706674	0.0705956	0.0705403	0.0704922	0.0704276	0.0703318	0.0702152	0.0701054	0.0700224	0.0699585	0.0698915	0.0698131	0.0697313	0.0696533	0.0695786	0.069507	0.0694363	0.0693542	0.0692521	0.0691427	0.0690507	0.068991	0.068962
Ui30 d12_3-3	0.0510021	0.0509537	0.0509107	0.0508584	0.0507882	0.0507079	0.05064	0.0506049	0.0506028	0.05061	0.0505948	0.0505442	0.0504709	0.0503926	0.0503102	0.0502131	0.0501014	0.0499893	0.0498894	0.0498014	0.0497188	0.0496389	0.0495626	0.0494926	0.0494307	0.0493758	0.0493245	0.049273	0.0492157	0.0491467	0.0490655	0.0489763	0.0488823	0.0487826	0.0486784	0.048573	0.0484702	0.0483753	0.0482949	0.0482311	0.0481798	0.0481353	0.0480899	0.0480316	0.0479535	0.0478643	0.0477822	0.0477212	0.0476859
Pg20 d02_1-1	-0.0394896	-0.0394976	-0.0394998	-0.0394991	-0.0394985	-0.0395019	-0.0395154	-0.0395452	-0.0395923	-0.0396436	-0.0396768	-0.0396822	-0.0396752	-0.0396798	-0.0397016	-0.0397249	-0.0397374	-0.0397454	-0.0397633	-0.0397931	-0.0398233	-0.0398442	-0.0398584	-0.0398733	-0.0398907	-0.0399078	-0.0399219	-0.0399317	-0.039937	-0.039942	-0.0399526	-0.0399746	-0.0400127	-0.0400696	-0.0401408	-0.0402129	-0.0402735	-0.0403194	-0.0403544	-0.0403849	-0.0404158	-0.0404492	-0.0404857	-0.0405245	-0.040563	-0.0406	-0.0406401	-0.0406903	-0.0407505
Pg20 d02_1-2	-0.0370477	-0.037063	-0.0371003	-0.0371526	-0.0372035	-0.0372413	-0.0372615	-0.0372655	-0.0372606	-0.0372572	-0.0372616	-0.0372727	-0.0372889	-0.0373131	-0.0373477	-0.0373866	-0.0374179	-0.0374364	-0.0374502	-0.0374723	-0.0375061	-0.037542	-0.037569	-0.0375845	-0.0375929	-0.0375984	-0.0376021	-0.037607	-0.0376229	-0.0376587	-0.0377109	-0.0377646	-0.0378088	-0.0378406	-0.0378621	-0.0378797	-0.037904	-0.037945	-0.0380029	-0.0380682	-0.0381271	-0.0381751	-0.0382227	-0.0382839	-0.0383573	-0.0384255	-0.0384725	-0.0384948	-0.0385035
Pg20 d02_1-3	-0.0345845	-0.0346448	-0.0346804	-0.0346804	-0.0346567	-0.0346367	-0.0346389	-0.0346605	-0.0346891	-0.0347178	-0.0347494	-0.0347873	-0.0348293	-0.0348648	-0.034883	-0.0348842	-0.0348808	-0.0348854	-0.0349016	-0.0349287	-0.034963	-0.0349991	-0.0350324	-0.0350622	-0.035089	-0.0351102	-0.0351211	-0.0351241	-0.0351316	-0.035159	-0.0352095	-0.0352707	-0.0353271	-0.0353726	-0.0354092	-0.0354383	-0.0354575	-0.0354681	-0.0354821	-0.035514	-0.0355686	-0.0356378	-0.0357115	-0.0357857	-0.0358592	-0.0359264	-0.0359784	-0.0360094	-0.036023
Pg20 d02_2-1	-0.0281445	-0.0281501	-0.0281721	-0.028207	-0.0282521	-0.0283016	-0.0283435	-0.0283692	-0.0283852	-0.0284039	-0.0284243	-0.0284338	-0.0284286	-0.0284229	-0.028433	-0.028461	-0.0284988	-0.0285387	-0.0285781	-0.0286164	-0.028653	-0.0286881	-0.0287241	-0.0287612	-0.0287968	-0.0288276	-0.0288551	-0.0288869	-0.0289284	-0.0289751	-0.0290163	-0.02905	-0.0290845	-0.0291275	-0.0291759	-0.0292233	-0.0292693	-0.0293195	-0.0293805	-0.0294549	-0.0295386	-0.0296205	-0.0296896	-0.0297463	-0.0297995	-0.0298564	-0.0299172	-0.0299741	-0.0300178
Pg20 d02_2-2	-0.0277659	-0.0277767	-0.0278029	-0.0278466	-0.0278963	-0.0279381	-0.0279633	-0.0279711	-0.027967	-0.0279603	-0.0279594	-0.0279701	-0.027997	-0.0280412	-0.0280968	-0.0281523	-0.0281977	-0.028234	-0.0282705	-0.0283155	-0.0283663	-0.0284121	-0.0284437	-0.0284599	-0.0284679	-0.0284794	-0.0284998	-0.0285228	-0.0285449	-0.0285776	-0.0286345	-0.0287098	-0.0287825	-0.0288379	-0.0288792	-0.0289211	-0.0289776	-0.0290526	-0.029139	-0.0292233	-0.0292934	-0.0293447	-0.0293835	-0.0294216	-0.0294674	-0.0295231	-0.0295879	-0.0296556	-0.0297128
Pg20 d02_2-3	-0.0292328	-0.0292493	-0.0292535	-0.0292549	-0.0292693	-0.0293054	-0.0293553	-0.0294021	-0.0294347	-0.0294547	-0.0294735	-0.029505	-0.0295571	-0.0296228	-0.0296848	-0.0297323	-0.0297676	-0.0297959	-0.0298157	-0.029825	-0.0298318	-0.0298519	-0.029891	-0.0299373	-0.0299718	-0.0299883	-0.0299978	-0.0300172	-0.0300568	-0.0301146	-0.0301777	-0.0302349	-0.0302843	-0.0303326	-0.0303823	-0.030428	-0.0304657	-0.0305026	-0.0305547	-0.0306327	-0.0307285	-0.0308217	-0.0309025	-0.0309778	-0.0310545	-0.0311268	-0.0311855	-0.0312268	-0.0312538
Pg20 d02_3-1	-0.0325512	-0.0325426	-0.0325504	-0.0325835	-0.0326312	-0.0326717	-0.0326887	-0.0326848	-0.0326798	-0.0326943	-0.0327347	-0.032792	-0.0328493	-0.0328937	-0.0329256	-0.0329583	-0.033001	-0.0330486	-0.0330854	-0.0331007	-0.0330969	-0.0330879	-0.0330909	-0.0331138	-0.0331518	-0.0331954	-0.03324	-0.0332855	-0.0333311	-0.0333731	-0.0334073	-0.0334346	-0.0334615	-0.0334977	-0.0335476	-0.03361	-0.0336809	-0.0337536	-0.0338205	-0.0338795	-0.0339351	-0.0339933	-0.0340575	-0.0341278	-0.0341975	-0.0342591	-0.0343111	-0.0343594	-0.0344091
Pg20 d02_3-2	-0.0233565	-0.0234236	-0.0234828	-0.023523	-0.0235439	-0.0235539	-0.0235615	-0.0235732	-0.0235953	-0.0236303	-0.023676	-0.0237269	-0.0237767	-0.0238198	-0.0238581	-0.0238997	-0.023949	-0.0239981	-0.0240368	-0.024065	-0.0240911	-0.0241197	-0.0241469	-0.0241699	-0.0241964	-0.0242391	-0.0242992	-0.0243636	-0.0244222	-0.0244817	-0.0245525	-0.0246298	-0.0246972	-0.0247482	-0.0247964	-0.0248582	-0.0249316	-0.024999	-0.0250531	-0.0251073	-0.0251748	-0.0252533	-0.0253361	-0.0254247	-0.0255212	-0.0256177	-0.0257046	-0.0257749	-0.025824
Pg20 d02_3-3	-0.0267934	-0.0268146	-0.0268377	-0.0268658	-0.0268978	-0.0269313	-0.0269659	-0.0270021	-0.0270399	-0.0270788	-0.0271187	-0.0271605	-0.0272061	-0.0272539	-0.0272997	-0.0273374	-0.0273641	-0.027383	-0.0274054	-0.0274434	-0.0274952	-0.027548	-0.0275912	-0.0276251	-0.0276537	-0.0276766	-0.0276916	-0.0277024	-0.0277198	-0.0277556	-0.0278112	-0.0278769	-0.0279403	-0.0279974	-0.0280523	-0.0281114	-0.0281785	-0.0282575	-0.0283481	-0.0284383	-0.028509	-0.0285533	-0.0285911	-0.0286494	-0.0287333	-0.028825	-0.0289078	-0.0289758	-0.0290312
Pg20 d03_1-1	0.0288902	0.028831	0.0287702	0.0287072	0.0286446	0.0285868	0.0285365	0.0284905	0.0284376	0.0283701	0.0282927	0.0282185	0.0281543	0.0280966	0.0280364	0.0279629	0.0278697	0.0277635	0.0276642	0.0275884	0.0275348	0.0274867	0.0274284	0.027357	0.02728	0.0272066	0.0271425	0.0270898	0.027044	0.026989	0.0269044	0.0267839	0.0266457	0.0265193	0.026423	0.0263487	0.026273	0.0261812	0.0260753	0.025963	0.0258484	0.0257327	0.0256163	0.0254961	0.0253688	0.025238	0.0251124	0.0249983	0.0248986
Pg20 d03_1-2	0.0364747	0.0364037	0.0363383	0.0362773	0.0362135	0.0361413	0.0360609	0.0359773	0.035895	0.0358153	0.0357409	0.0356742	0.0356133	0.0355493	0.0354752	0.0353947	0.035318	0.0352489	0.0351812	0.0351076	0.0350283	0.0349461	0.0348606	0.0347717	0.0346834	0.0346007	0.034522	0.0344408	0.0343498	0.0342478	0.0341405	0.0340357	0.0339335	0.0338295	0.0337212	0.0336085	0.0334919	0.0333756	0.0332653	0.0331612	0.0330569	0.0329462	0.0328242	0.0326838	0.0325238	0.0323549	0.0321931	0.0320508	0.0319313
Pg20 d03_1-3	0.0260792	0.0260136	0.0259276	0.0258315	0.0257413	0.0256668	0.0256088	0.0255629	0.0255228	0.0254823	0.0254352	0.0253787	0.0253159	0.0252536	0.0251935	0.0251274	0.0250469	0.0249566	0.0248741	0.0248158	0.0247806	0.0247479	0.0246942	0.0246166	0.0245349	0.024469	0.0244158	0.0243564	0.0242793	0.0241891	0.0240981	0.0240157	0.0239435	0.0238754	0.0237988	0.0237022	0.0235871	0.0234688	0.0233573	0.0232475	0.023132	0.0230197	0.0229269	0.0228527	0.022779	0.0226893	0.0225805	0.0224632	0.0223574
Pg20 d03_2-1	0.00451756	0.0044817	0.00442398	0.00435006	0.00426893	0.00418866	0.00411885	0.00406805	0.00403609	0.00401407	0.00399186	0.00396373	0.00392596	0.00387562	0.00381365	0.00374646	0.0036837	0.00363399	0.00359748	0.00356208	0.0035142	0.00345191	0.0033853	0.00332488	0.00327332	0.00322705	0.00318243	0.00313669	0.00308585	0.00302485	0.00295229	0.00287382	0.00279537	0.00271667	0.00263593	0.00255663	0.00248316	0.00241245	0.00233577	0.00224943	0.00215678	0.00206158	0.00196543	0.00187407	0.0017952	0.00172902	0.00166678	0.0016011	0.00152929
Pg20 d03_2-2	0.00508186	0.00503265	0.00498915	0.00495435	0.00492011	0.00487456	0.00481595	0.00475434	0.00469755	0.00464477	0.00459313	0.00454233	0.0044908	0.00443551	0.00437814	0.0043244	0.00427654	0.00423029	0.00418016	0.00412549	0.00406724	0.00400414	0.00393491	0.00386215	0.00379101	0.0037233	0.0036561	0.00358552	0.00351036	0.00343325	0.00335942	0.00329429	0.00323748	0.00318306	0.00312394	0.00305452	0.00297364	0.00288354	0.00278531	0.0026783	0.00256712	0.00246384	0.00237406	0.00228927	0.00219976	0.00210936	0.0020286	0.00195982	0.00189403
Pg20 d03_2-3	0.00456079	0.00452389	0.0044846	0.00444022	0.00439053	0.00433225	0.00426629	0.00420408	0.00415745	0.00412332	0.00408788	0.00404443	0.00399688	0.00394751	0.00389226	0.00382867	0.00376341	0.00370722	0.00366446	0.0036281	0.00358471	0.00352844	0.00346751	0.00341173	0.00335851	0.00329658	0.00322288	0.00314538	0.00306635	0.00297981	0.00288854	0.00280691	0.0027436	0.00268997	0.00263337	0.00257108	0.00250893	0.00244739	0.00237947	0.00229796	0.00220449	0.00210725	0.00201292	0.00192261	0.00183694	0.00175642	0.00167796	0.00159603	0.00151181
Pg20 d03_3-1	-0.00310287	-0.00317827	-0.00324533	-0.00330252	-0.00335739	-0.00341673	-0.00347723	-0.00353095	-0.00357917	-0.00362954	-0.00368221	-0.00372692	-0.00376141	-0.00380042	-0.00386138	-0.0039463	-0.00404007	-0.00412244	-0.00417813	-0.00420459	-0.00421761	-0.00424463	-0.00430184	-0.00437914	-0.0044556	-0.00452457	-0.00459342	-0.00466503	-0.00473514	-0.00480699	-0.00488824	-0.00497602	-0.00505852	-0.00513	-0.00519799	-0.00527753	-0.0053812	-0.00550988	-0.00565115	-0.0057865	-0.00590307	-0.00599866	-0.0060826	-0.00616908	-0.00626533	-0.00636427	-0.0064541	-0.00653091	-0.00660164
Pg20 d03_3-2	-0.00706887	-0.00710906	-0.00716396	-0.00723342	-0.00731177	-0.00739357	-0.00747159	-0.00753876	-0.00759488	-0.00764692	-0.00769794	-0.00774315	-0.00777865	-0.00780703	-0.00783423	-0.00786402	-0.00789631	-0.00793083	-0.00797129	-0.00802501	-0.0080954	-0.00817502	-0.00825082	-0.00831593	-0.00837348	-0.00842949	-0.0084828	-0.00852808	-0.00856803	-0.00861676	-0.00868715	-0.00877818	-0.00887843	-0.00897575	-0.00906221	-0.00913714	-0.00920857	-0.00928656	-0.00937554	-0.00947479	-0.00958054	-0.00968642	-0.00978554	-0.00987538	-0.00995453	-0.0100201	-0.0100747	-0.0101305	-0.0102019
Pg20 d03_3-3	0.00161718	0.00158943	0.00155968	0.00152368	0.00147781	0.00142339	0.0013701	0.00132767	0.00129408	0.00125749	0.00120882	0.00114762	0.00107557	0.000992255	0.000900159	0.00080855	0.000730858	0.000674931	0.000636225	0.000601592	0.0005631	0.000523004	0.00048483	0.000446892	0.000405693	0.000360715	0.000312478	0.000259714	0.000200326	0.000131391	5.16197e-05	-3.5307e-05	-0.000122372	-0.000207142	-0.000297328	-0.000404099	-0.000524805	-0.000642015	-0.000741207	-0.000824772	-0.00090522	-0.000991956	-0.00108988	-0.0011995	-0.00131426	-0.00142444	-0.0015265	-0.0016224	-0.00171064
Pg20 d04_1-1	0.019111	0.0190418	0.018959	0.0188777	0.0188051	0.0187446	0.0186975	0.018661	0.0186255	0.0185809	0.0185252	0.0184639	0.0184031	0.0183465	0.0182949	0.0182465	0.0181984	0.0181487	0.0181005	0.018059	0.0180205	0.0179707	0.0179003	0.0178222	0.0177618	0.0177284	0.0177027	0.0176557	0.0175769	0.0174785	0.0173802	0.0172958	0.0172299	0.0171787	0.0171309	0.0170733	0.0170054	0.0169384	0.0168771	0.0168099	0.0167229	0.0166167	0.0165015	0.0163878	0.0162878	0.0162141	0.0161662	0.0161256	0.0160701
Pg20 d04_1-2	0.0178451	0.0178302	0.0178153	0.0177914	0.0177521	0.0176985	0.0176412	0.0175924	0.0175509	0.0175021	0.0174349	0.0173559	0.0172808	0.0172197	0.0171723	0.0171317	0.0170887	0.0170354	0.0169704	0.0169014	0.0168439	0.0168081	0.0167861	0.0167581	0.016713	0.0166589	0.0166103	0.0165692	0.0165238	0.0164611	0.0163794	0.01629	0.0162065	0.0161335	0.0160657	0.0159978	0.0159285	0.0158551	0.0157704	0.0156714	0.0155681	0.0154769	0.0154034	0.0153318	0.0152421	0.0151328	0.0150234	0.014936	0.0148781
Pg20 d04_1-3	0.0278504	0.0277973	0.0277447	0.0276888	0.0276281	0.0275626	0.0274962	0.027436	0.0273877	0.0273495	0.0273112	0.0272627	0.0272001	0.0271279	0.0270532	0.026979	0.0269064	0.0268405	0.0267918	0.0267655	0.0267501	0.0267213	0.0266641	0.0265874	0.0265121	0.0264464	0.0263826	0.0263183	0.0262643	0.0262242	0.0261784	0.0261008	0.0259861	0.0258564	0.0257424	0.0256587	0.025597	0.0255373	0.0254634	0.0253696	0.0252632	0.0251607	0.0250733	0.0249957	0.0249118	0.0248142	0.0247103	0.0246173	0.0245499
Pg20 d04_2-1	0.063088	0.0630166	0.0629538	0.0628939	0.0628223	0.0627317	0.062636	0.0625602	0.0625089	0.0624628	0.0624046	0.0623386	0.0622778	0.0622238	0.0621657	0.0620928	0.0620051	0.0619124	0.0618239	0.0617427	0.0616662	0.0615932	0.0615219	0.0614454	0.0613559	0.0612556	0.0611606	0.0610873	0.0610335	0.0609755	0.0608877	0.0607676	0.0606366	0.0605183	0.0604174	0.0603195	0.0602117	0.0600963	0.0599808	0.0598662	0.0597514	0.0596387	0.0595268	0.0594088	0.0592842	0.059162	0.0590477	0.058937	0.058824
Pg20 d04_2-2	0.0500775	0.0500469	0.0500179	0.0499795	0.0499316	0.0498749	0.0498079	0.0497336	0.0496636	0.0496063	0.0495549	0.0494933	0.0494169	0.0493407	0.049282	0.0492384	0.0491922	0.0491284	0.0490436	0.04894	0.0488272	0.0487227	0.0486443	0.0485959	0.0485653	0.0485321	0.0484804	0.0484067	0.0483202	0.0482334	0.04815	0.0480614	0.0479579	0.0478445	0.0477372	0.0476425	0.047548	0.0474421	0.047331	0.0472291	0.0471394	0.0470508	0.0469499	0.0468337	0.0467139	0.046608	0.0465261	0.0464659	0.046414
Pg20 d04_2-3	0.0445509	0.044467	0.0443995	0.0443462	0.0442956	0.0442394	0.0441823	0.0441361	0.0440997	0.0440563	0.0439945	0.0439223	0.0438559	0.0437998	0.0437447	0.0436792	0.043603	0.0435233	0.043448	0.0433795	0.0433182	0.0432629	0.0432067	0.0431395	0.0430594	0.0429757	0.0428977	0.0428244	0.0427469	0.0426588	0.04256	0.042456	0.0423555	0.0422665	0.0421878	0.0421069	0.0420131	0.0419079	0.0417966	0.0416779	0.0415496	0.0414205	0.041305	0.0412092	0.0411277	0.0410526	0.0409796	0.0409101	0.0408486
Pg20 d04_3-1	0.0364282	0.0364087	0.0363747	0.0363276	0.0362755	0.0362179	0.0361494	0.0360717	0.035993	0.03592	0.035856	0.0358019	0.0357541	0.0357037	0.0356452	0.0355803	0.0355132	0.035446	0.0353846	0.0353366	0.0353014	0.0352632	0.0352023	0.0351172	0.0350253	0.0349446	0.0348801	0.0348286	0.034783	0.0347304	0.034654	0.0345468	0.0344208	0.034301	0.0342071	0.0341376	0.0340714	0.0339893	0.0338898	0.0337862	0.0336924	0.0336127	0.033541	0.0334639	0.033372	0.033266	0.0331548	0.0330484	0.0329554
Pg20 d04_3-2	0.0355898	0.0355182	0.03545	0.0354016	0.0353694	0.0353296	0.0352659	0.0351883	0.0351192	0.0350657	0.0350153	0.0349534	0.0348814	0.0348164	0.0347758	0.0347584	0.0347457	0.0347163	0.0346607	0.0345831	0.0344946	0.0344046	0.0343176	0.0342373	0.034168	0.0341073	0.0340417	0.0339585	0.0338623	0.033773	0.0337061	0.0336582	0.0336101	0.0335438	0.0334581	0.0333678	0.0332815	0.0331883	0.0330717	0.0329313	0.032787	0.0326606	0.0325592	0.032475	0.0323962	0.0323157	0.0322301	0.0321394	0.0320482
Pg20 d04_3-3	0.0260421	0.0259783	0.02592	0.0258646	0.0258058	0.0257409	0.0256734	0.0256105	0.0255564	0.0255069	0.0254529	0.0253898	0.0253209	0.0252565	0.0252039	0.0251618	0.0251178	0.0250604	0.0249889	0.0249132	0.0248424	0.0247772	0.0247111	0.0246408	0.0245684	0.0244979	0.0244299	0.0243634	0.0242967	0.0242258	0.0241479	0.0240662	0.0239879	0.0239152	0.0238382	0.0237439	0.0236304	0.0235124	0.0234081	0.0233232	0.0232479	0.0231645	0.0230614	0.0229423	0.0228265	0.0227315	0.0226556	0.0225827	0.0225034
Pg20 d05_1-1	0.0772048	0.0771555	0.077093	0.0770142	0.0769241	0.076834	0.0767564	0.0767001	0.0766643	0.0766359	0.0765987	0.0765463	0.0764836	0.0764202	0.0763618	0.0763093	0.0762596	0.0762069	0.0761472	0.0760818	0.0760161	0.0759538	0.0758938	0.0758317	0.0757671	0.0757067	0.0756552	0.0756041	0.0755344	0.0754373	0.0753263	0.0752232	0.075138	0.0750653	0.0749958	0.0749238	0.074849	0.0747729	0.0746958	0.074614	0.0745265	0.0744403	0.074361	0.074284	0.0742004	0.0741099	0.0740196	0.0739348	0.0738572
Pg20 d05_1-2	0.0807279	0.0806675	0.0806033	0.0805338	0.0804592	0.0803826	0.0803122	0.0802596	0.0802293	0.0802114	0.0801886	0.0801506	0.0800978	0.0800367	0.0799722	0.079905	0.0798344	0.0797617	0.0796915	0.0796277	0.0795704	0.0795175	0.079465	0.0794079	0.0793434	0.0792753	0.0792093	0.0791454	0.0790767	0.0789953	0.0788983	0.0787904	0.0786854	0.0785993	0.0785367	0.0784843	0.0784244	0.0783503	0.0782635	0.0781684	0.0780744	0.077991	0.0779157	0.0778327	0.0777311	0.0776145	0.0774931	0.0773808	0.0772959
Pg20 d05_1-3	0.0983371	0.0982366	0.0981453	0.0980649	0.0979887	0.0979159	0.0978568	0.0978187	0.0977943	0.0977667	0.0977264	0.0976783	0.0976299	0.0975769	0.0975062	0.097415	0.0973195	0.0972407	0.0971842	0.0971383	0.0970857	0.0970127	0.0969178	0.0968185	0.0967408	0.0966909	0.0966459	0.0965821	0.096504	0.0964257	0.0963441	0.0962491	0.0961521	0.0960774	0.0960264	0.0959712	0.0958895	0.0957874	0.0956809	0.0955763	0.0954762	0.0953875	0.095312	0.0952339	0.0951307	0.0949939	0.0948401	0.0947092	0.09465
Pg20 d05_2-1	0.0861588	0.0860806	0.0860128	0.0859422	0.0858579	0.0857674	0.0856869	0.0856219	0.0855624	0.0854989	0.0854339	0.0853718	0.0853048	0.0852212	0.0851234	0.08503	0.0849546	0.0848927	0.0848301	0.0847612	0.0846921	0.0846257	0.0845537	0.084469	0.0843779	0.0842931	0.0842185	0.0841486	0.0840787	0.0840078	0.0839351	0.0838569	0.0837678	0.0836642	0.083548	0.0834258	0.0833046	0.0831899	0.0830847	0.0829871	0.082887	0.0827784	0.0826685	0.08257	0.0824835	0.0823961	0.0822975	0.0821924	0.0821001
Pg20 d05_2-2	0.0906651	0.0905888	0.0905265	0.0904685	0.0904104	0.090352	0.0902938	0.0902376	0.0901825	0.0901192	0.0900373	0.0899395	0.089842	0.0897606	0.0896987	0.0896482	0.0895945	0.0895248	0.0894363	0.0893392	0.0892454	0.0891538	0.0890553	0.0889476	0.0888437	0.0887578	0.0886916	0.0886372	0.0885866	0.088529	0.0884477	0.0883312	0.0881885	0.0880482	0.0879367	0.0878553	0.0877826	0.0876948	0.0875823	0.087451	0.0873149	0.0871859	0.0870652	0.0869452	0.0868181	0.0866801	0.0865335	0.0863927	0.0862837
Pg20 d05_2-3	0.0850297	0.0849426	0.0848436	0.0847524	0.0846809	0.0846259	0.0845773	0.0845279	0.084477	0.0844261	0.0843745	0.0843169	0.0842456	0.0841584	0.0840613	0.0839663	0.0838818	0.0838078	0.0837377	0.0836642	0.0835851	0.0835027	0.0834188	0.0833341	0.0832519	0.0831769	0.0831074	0.083034	0.0829483	0.0828516	0.0827503	0.0826496	0.0825538	0.0824662	0.0823829	0.0822867	0.0821626	0.0820177	0.081877	0.0817589	0.0816613	0.08157	0.0814706	0.0813533	0.0812165	0.0810692	0.080929	0.080815	0.0807384
Pg20 d05_3-1	0.120935	0.120855	0.120778	0.120704	0.120638	0.120573	0.120492	0.120386	0.120263	0.120139	0.120027	0.119937	0.119872	0.119822	0.119761	0.119669	0.119557	0.119455	0.119384	0.119326	0.119244	0.119125	0.118989	0.118873	0.118787	0.118717	0.118637	0.118538	0.118423	0.118294	0.118146	0.117981	0.117809	0.117649	0.11751	0.117382	0.117245	0.117092	0.116928	0.116756	0.116575	0.116399	0.116241	0.116098	0.115947	0.115776	0.115594	0.115425	0.115299
Pg20 d05_3-2	0.100141	0.100053	0.0999681	0.0998951	0.0998309	0.0997658	0.0996993	0.0996339	0.0995648	0.0994859	0.0994034	0.0993265	0.0992515	0.0991649	0.0990619	0.0989509	0.0988404	0.0987341	0.0986372	0.0985577	0.0984938	0.0984282	0.0983442	0.0982486	0.0981623	0.098093	0.098027	0.0979524	0.0978696	0.0977774	0.0976645	0.097527	0.0973771	0.0972331	0.0971028	0.0969809	0.0968621	0.0967488	0.0966429	0.0965352	0.096415	0.0962837	0.0961503	0.0960141	0.0958643	0.0956999	0.0955378	0.0954063	0.0953249
Pg20 d05_3-3	0.110575	0.1105	0.110412	0.110324	0.110232	0.110127	0.110011	0.10991	0.10984	0.109789	0.109731	0.109656	0.109576	0.109504	0.109438	0.109362	0.109267	0.109157	0.109041	0.108927	0.108818	0.108716	0.108628	0.108559	0.108508	0.108467	0.108413	0.10833	0.10822	0.108092	0.107953	0.107809	0.107673	0.107553	0.107442	0.107323	0.107192	0.107058	0.106924	0.10678	0.106623	0.106471	0.106345	0.106237	0.106116	0.105958	0.105775	0.105599	0.105467
Pg20 d06_1-1	0.200398	0.200327	0.200258	0.200179	0.200077	0.199952	0.199822	0.199712	0.199632	0.199565	0.199496	0.199418	0.199334	0.19925	0.199166	0.199079	0.198981	0.198872	0.198763	0.19866	0.19856	0.198453	0.198342	0.198234	0.198134	0.198031	0.197915	0.197794	0.197694	0.197618	0.19754	0.197423	0.197264	0.197091	0.196932	0.196789	0.196641	0.196476	0.196303	0.19614	0.196003	0.195889	0.195783	0.195659	0.195495	0.19529	0.195063	0.194858	0.194732
Pg20 d06_1-2	0.164871	0.164816	0.164734	0.164632	0.164527	0.164425	0.164324	0.164227	0.164146	0.16408	0.164017	0.163951	0.163885	0.163827	0.16377	0.163695	0.16359	0.163466	0.163347	0.163256	0.163193	0.163132	0.163048	0.162941	0.162826	0.162724	0.162639	0.162565	0.162488	0.162394	0.162271	0.16212	0.16196	0.161815	0.1617	0.161605	0.161506	0.16139	0.161253	0.161107	0.160971	0.160854	0.160739	0.160591	0.160398	0.160184	0.159983	0.159827	0.159742
Pg20 d06_1-3	0.186393	0.186276	0.186159	0.186058	0.185974	0.185885	0.185769	0.185636	0.185515	0.185431	0.18538	0.185342	0.185302	0.185248	0.185172	0.185069	0.184947	0.184824	0.184717	0.184624	0.184529	0.184419	0.184299	0.184184	0.18409	0.184015	0.183943	0.183862	0.183768	0.183658	0.183527	0.183381	0.183237	0.183111	0.182995	0.182862	0.182704	0.182543	0.182392	0.182237	0.182064	0.181893	0.181754	0.181638	0.181507	0.181336	0.18114	0.180963	0.180858
Pg20 d06_2-1	0.120662	0.120583	0.1205	0.120424	0.120356	0.120294	0.120241	0.120195	0.120145	0.120079	0.119994	0.119909	0.119837	0.119777	0.119716	0.119642	0.119559	0.119476	0.119393	0.119303	0.119214	0.119135	0.119068	0.119005	0.118938	0.11887	0.118806	0.118749	0.118698	0.118635	0.11853	0.118379	0.118211	0.118077	0.118	0.117955	0.117897	0.117804	0.117682	0.117541	0.117392	0.117259	0.117155	0.11707	0.116967	0.116821	0.116643	0.116476	0.116374
Pg20 d06_2-2	0.134109	0.133999	0.133898	0.133814	0.133748	0.133692	0.133634	0.133574	0.133515	0.133456	0.133392	0.133327	0.13327	0.133223	0.133177	0.133124	0.133061	0.13299	0.132911	0.132828	0.132748	0.132668	0.132581	0.132488	0.132402	0.132326	0.132249	0.13216	0.132067	0.131981	0.131894	0.131787	0.131662	0.131546	0.13145	0.131357	0.131247	0.131127	0.131016	0.130916	0.130826	0.130751	0.130689	0.130606	0.130474	0.130293	0.13009	0.129901	0.129765
Pg20 d06_2-3	0.136166	0.136055	0.135978	0.135936	0.135905	0.135862	0.135801	0.135733	0.135672	0.135617	0.135554	0.135474	0.135386	0.135311	0.135252	0.13519	0.135106	0.13501	0.134931	0.134883	0.134844	0.134789	0.134715	0.134634	0.134553	0.134464	0.134368	0.134282	0.134222	0.134184	0.134136	0.134045	0.133914	0.13378	0.133673	0.133579	0.133476	0.133364	0.133264	0.13318	0.133105	0.133035	0.132958	0.132856	0.132707	0.132513	0.132302	0.13212	0.132014
Pg20 d06_3-1	0.179242	0.179189	0.179116	0.17902	0.17891	0.178793	0.178679	0.178576	0.178482	0.178383	0.178274	0.178175	0.178105	0.178058	0.178008	0.17794	0.177854	0.177757	0.177655	0.177559	0.177481	0.177414	0.177336	0.177232	0.177116	0.177008	0.176916	0.176828	0.176726	0.176597	0.17644	0.176271	0.17612	0.176008	0.175921	0.175821	0.175685	0.175529	0.175375	0.175231	0.175092	0.174964	0.17485	0.174728	0.174569	0.17437	0.174161	0.17399	0.173895
Pg20 d06_3-2	0.146352	0.146297	0.146251	0.146199	0.146131	0.146052	0.145975	0.145913	0.145865	0.145816	0.145752	0.145672	0.145584	0.145485	0.145374	0.145257	0.145148	0.145055	0.144972	0.144887	0.144797	0.14471	0.144634	0.144568	0.144508	0.144447	0.144377	0.144294	0.144205	0.144112	0.144004	0.143871	0.143722	0.143586	0.143475	0.143374	0.143258	0.143119	0.142969	0.142827	0.142711	0.142624	0.142546	0.142442	0.142294	0.142109	0.141911	0.141729	0.141597
Pg20 d06_3-3	0.154753	0.154675	0.15461	0.154551	0.154482	0.154389	0.154282	0.154178	0.15409	0.154013	0.153936	0.153854	0.153768	0.153683	0.153601	0.153522	0.153443	0.153359	0.153265	0.153163	0.153063	0.152978	0.152908	0.152838	0.152756	0.152666	0.152575	0.152488	0.152398	0.152296	0.152166	0.152007	0.151841	0.151698	0.151586	0.151483	0.151365	0.151231	0.151088	0.15094	0.150798	0.150679	0.150582	0.150475	0.150325	0.150131	0.149921	0.149737	0.149621
Pg20 d07_1-1	0.222093	0.22202	0.221928	0.221824	0.221717	0.221612	0.221512	0.22142	0.221331	0.221233	0.221124	0.22102	0.220942	0.22088	0.220803	0.220687	0.220537	0.220384	0.220252	0.220141	0.220029	0.219911	0.219803	0.219726	0.219672	0.219615	0.219533	0.219425	0.219306	0.219183	0.21904	0.218869	0.218691	0.218549	0.218453	0.218367	0.21825	0.218096	0.217922	0.217742	0.217568	0.217426	0.21732	0.217212	0.21705	0.216819	0.216556	0.21632	0.21617
Pg20 d07_1-2	0.206486	0.206401	0.206315	0.20622	0.20611	0.205994	0.2059	0.205842	0.2058	0.205742	0.20565	0.205537	0.205428	0.205333	0.205248	0.205162	0.205069	0.204974	0.204893	0.204827	0.20476	0.204667	0.204543	0.204411	0.204302	0.204222	0.204147	0.204053	0.203937	0.203808	0.203662	0.203503	0.203356	0.203249	0.203168	0.203066	0.202918	0.202746	0.202587	0.202453	0.202343	0.202259	0.202181	0.20207	0.201901	0.201686	0.201459	0.201259	0.201126
Pg20 d07_1-3	0.213637	0.213531	0.213448	0.213393	0.213349	0.213298	0.213229	0.213146	0.213051	0.212948	0.212843	0.212752	0.212687	0.212643	0.212595	0.21252	0.212415	0.212297	0.212193	0.212118	0.212068	0.21202	0.211945	0.211838	0.211719	0.211616	0.21154	0.211483	0.211436	0.211387	0.211303	0.211164	0.210991	0.210831	0.2107	0.210572	0.210419	0.210258	0.210116	0.209993	0.209878	0.209778	0.209698	0.209615	0.209486	0.209294	0.209059	0.208837	0.208697
Pg20 d07_2-1	0.238435	0.238349	0.238224	0.238075	0.237925	0.237798	0.237707	0.237644	0.237582	0.237504	0.237407	0.237302	0.237189	0.237069	0.236947	0.236837	0.236743	0.23666	0.236579	0.236496	0.236409	0.236315	0.236205	0.236077	0.235939	0.235806	0.235692	0.235604	0.235539	0.235468	0.235351	0.235171	0.234959	0.234767	0.234614	0.234483	0.234349	0.234204	0.234044	0.233872	0.233704	0.233564	0.233444	0.233299	0.233093	0.232836	0.232571	0.23234	0.232183
Pg20 d07_2-2	0.238182	0.238065	0.237973	0.237889	0.237789	0.237663	0.237531	0.23742	0.237339	0.237263	0.237165	0.237049	0.23694	0.23685	0.23677	0.236685	0.236592	0.236496	0.236402	0.236305	0.236197	0.236075	0.235947	0.235824	0.23571	0.235597	0.235475	0.235342	0.235211	0.235082	0.234942	0.234779	0.234605	0.234442	0.234299	0.234151	0.233975	0.233777	0.233574	0.233376	0.233196	0.233052	0.232943	0.23282	0.232623	0.232349	0.232051	0.231802	0.231658
Pg20 d07_2-3	0.223632	0.223517	0.223414	0.223322	0.223228	0.223126	0.223016	0.222899	0.222778	0.222663	0.222571	0.222503	0.22244	0.222351	0.222229	0.222093	0.221973	0.221886	0.221825	0.221764	0.221676	0.221555	0.22141	0.221268	0.221152	0.221055	0.220948	0.220812	0.220668	0.220538	0.220407	0.220242	0.220047	0.219855	0.219689	0.219532	0.219359	0.219173	0.218996	0.218844	0.218723	0.218619	0.218505	0.218349	0.218141	0.217897	0.217643	0.217412	0.217246
Pg20 d07_3-1	0.140458	0.140398	0.14033	0.140251	0.14016	0.140069	0.139992	0.139934	0.139885	0.139839	0.1398	0.13977	0.139735	0.139676	0.139583	0.139467	0.13935	0.139258	0.139203	0.139178	0.139153	0.139099	0.139008	0.138896	0.13879	0.138712	0.138662	0.138622	0.138572	0.1385	0.138401	0.138277	0.13814	0.138017	0.13792	0.137842	0.137763	0.137675	0.137579	0.137477	0.137374	0.13728	0.137196	0.137102	0.136979	0.136828	0.136667	0.136525	0.136438
Pg20 d07_3-2	0.229216	0.229096	0.228989	0.228913	0.228857	0.22879	0.228692	0.228579	0.22847	0.228367	0.228257	0.228139	0.22803	0.227945	0.227889	0.227841	0.227778	0.227694	0.227606	0.227532	0.227476	0.227423	0.227359	0.227279	0.227181	0.227066	0.226938	0.226807	0.226687	0.22658	0.226469	0.226335	0.22618	0.226024	0.225883	0.225743	0.225592	0.225434	0.225279	0.225132	0.225002	0.224899	0.224806	0.224678	0.224486	0.224248	0.224006	0.223806	0.223691
Pg20 d07_3-2	0.146467	0.146423	0.146362	0.146274	0.146172	0.146083	0.146022	0.145973	0.145913	0.145834	0.145751	0.145681	0.145633	0.145599	0.145562	0.1455	0.145409	0.145303	0.145211	0.145143	0.145085	0.145022	0.144948	0.14487	0.144792	0.144716	0.144645	0.144584	0.144531	0.144466	0.144369	0.144237	0.144098	0.14399	0.143922	0.143862	0.143777	0.143664	0.143543	0.143427	0.14332	0.143223	0.143134	0.143042	0.142924	0.142773	0.142607	0.142462	0.142381
Pg20 d07_3-3	0.147374	0.147302	0.147234	0.147178	0.14712	0.147045	0.14695	0.146851	0.146773	0.146723	0.14669	0.146657	0.146618	0.146574	0.146526	0.146465	0.146387	0.146302	0.146222	0.146151	0.146088	0.146026	0.145962	0.145892	0.145821	0.145755	0.145691	0.145622	0.145549	0.145481	0.145411	0.145322	0.145208	0.145092	0.144995	0.144909	0.144806	0.144681	0.144561	0.144475	0.144428	0.1444	0.144359	0.144273	0.144132	0.143954	0.143775	0.143638	0.143572
Pg20 d08_1-1	0.249363	0.24927	0.249183	0.249095	0.248999	0.248887	0.248766	0.248653	0.248556	0.248469	0.24838	0.248282	0.248175	0.248064	0.247954	0.247848	0.247739	0.247628	0.24752	0.247416	0.24731	0.247195	0.24707	0.246949	0.246841	0.24674	0.246634	0.246518	0.246405	0.246294	0.246166	0.246	0.245806	0.24562	0.245471	0.245347	0.245214	0.245049	0.244858	0.244666	0.244492	0.244342	0.244197	0.244027	0.243823	0.243595	0.243363	0.243159	0.243032
Pg20 d08_1-2	0.232276	0.232171	0.232074	0.231978	0.231869	0.231742	0.231613	0.231501	0.231406	0.231318	0.231235	0.231156	0.231075	0.230979	0.230859	0.230727	0.230599	0.230478	0.230353	0.230215	0.230078	0.229958	0.22986	0.229773	0.229681	0.229568	0.229423	0.229269	0.229148	0.229072	0.228993	0.228854	0.228662	0.228472	0.228329	0.228216	0.228085	0.227917	0.227727	0.227542	0.227381	0.227249	0.227132	0.226992	0.226806	0.226577	0.226332	0.226108	0.225955
Pg20 d08_1-3	0.214763	0.214696	0.214617	0.214522	0.214408	0.214291	0.214188	0.214098	0.213998	0.213875	0.213745	0.213636	0.213562	0.213507	0.213438	0.213329	0.213187	0.213052	0.212965	0.212928	0.212905	0.212853	0.212761	0.212646	0.212533	0.212431	0.212333	0.212228	0.212115	0.211988	0.211836	0.211654	0.211468	0.211321	0.21123	0.21116	0.21106	0.210916	0.210745	0.210565	0.210392	0.210237	0.210101	0.209956	0.209776	0.209561	0.209333	0.209131	0.208999
Pg20 d08_2-1	0.231338	0.231291	0.23123	0.231144	0.231042	0.230942	0.230857	0.230777	0.230686	0.230576	0.230458	0.230346	0.230244	0.230146	0.230043	0.229926	0.229795	0.229667	0.229572	0.229514	0.229463	0.229383	0.229271	0.229158	0.229074	0.229013	0.228948	0.228866	0.228779	0.228688	0.228561	0.228379	0.228174	0.228011	0.22791	0.227823	0.227699	0.227545	0.227393	0.22726	0.227148	0.227059	0.226982	0.226874	0.226701	0.22647	0.226216	0.225992	0.225855
Pg20 d08_2-2	0.245207	0.245119	0.245005	0.244875	0.244749	0.244638	0.244547	0.244472	0.244399	0.244315	0.24422	0.24412	0.244019	0.243911	0.243796	0.24368	0.243568	0.243462	0.243364	0.243272	0.243179	0.243076	0.242966	0.242865	0.242782	0.242705	0.24261	0.242491	0.242367	0.242245	0.242104	0.241935	0.241774	0.24167	0.241604	0.2415	0.241314	0.241084	0.24087	0.240699	0.240565	0.240457	0.240357	0.240233	0.240062	0.23984	0.239587	0.239344	0.239182
Pg20 d08_2-3	0.215554	0.215483	0.215408	0.215329	0.215245	0.215157	0.215068	0.214985	0.214905	0.214826	0.214753	0.214693	0.214641	0.214575	0.214476	0.214355	0.214243	0.214158	0.214093	0.214028	0.213954	0.213869	0.213774	0.21367	0.213565	0.213476	0.213409	0.213354	0.2133	0.213231	0.21313	0.212989	0.212839	0.212729	0.212664	0.21259	0.212459	0.212277	0.212089	0.211927	0.211804	0.211726	0.211675	0.211604	0.211464	0.211245	0.210984	0.210739	0.210578
Pg20 d08_3-1	0.230809	0.230744	0.230673	0.23059	0.230497	0.230396	0.23029	0.230187	0.230093	0.230007	0.229925	0.229844	0.229767	0.229701	0.229639	0.229566	0.229471	0.229359	0.229241	0.229124	0.229006	0.228879	0.228749	0.228631	0.228545	0.228493	0.228453	0.228396	0.228308	0.228189	0.228037	0.227864	0.227699	0.227566	0.227455	0.227332	0.227179	0.227008	0.226841	0.226692	0.22657	0.226465	0.226344	0.226176	0.22597	0.225765	0.225579	0.225411	0.225277
Pg20 d08_3-3	0.252608	0.252518	0.252425	0.252321	0.252198	0.252061	0.251932	0.251828	0.251752	0.25169	0.251625	0.251545	0.251448	0.251336	0.251218	0.2511	0.250991	0.250895	0.250809	0.250719	0.250608	0.250481	0.250362	0.250268	0.250196	0.250115	0.250003	0.249871	0.249746	0.249631	0.24949	0.249292	0.249068	0.24888	0.248755	0.248653	0.24852	0.248347	0.248155	0.247969	0.247803	0.247671	0.247559	0.247424	0.247224	0.246962	0.246682	0.246444	0.246305
Pg20 d09_1-1	0.225775	0.22569	0.22561	0.225527	0.225429	0.225317	0.225209	0.225118	0.225045	0.224976	0.224908	0.224847	0.224791	0.224727	0.224642	0.224537	0.224428	0.224332	0.224252	0.224173	0.224077	0.223963	0.223842	0.223732	0.223642	0.223573	0.223507	0.223425	0.223318	0.223189	0.22304	0.222873	0.222703	0.222555	0.222437	0.222331	0.222212	0.222072	0.221911	0.221739	0.221575	0.221438	0.221327	0.221211	0.221057	0.220859	0.22064	0.220443	0.220319
Pg20 d09_1-2	0.20351	0.203457	0.203391	0.203306	0.203215	0.20314	0.203085	0.203035	0.202976	0.202906	0.202838	0.202774	0.202703	0.202613	0.20251	0.202407	0.20231	0.202209	0.202095	0.201971	0.201852	0.201751	0.201671	0.201608	0.201556	0.201511	0.201461	0.201394	0.201305	0.2012	0.201077	0.200931	0.200779	0.20065	0.200552	0.200461	0.20035	0.200211	0.200053	0.199893	0.199752	0.199646	0.199561	0.199461	0.19932	0.199139	0.198938	0.19875	0.198612
Pg20 d09_1-3	0.216117	0.216049	0.215963	0.215858	0.215747	0.215651	0.215581	0.215529	0.215474	0.215396	0.215291	0.215178	0.215078	0.215	0.214929	0.214845	0.214742	0.214632	0.21453	0.21444	0.214357	0.214275	0.214195	0.214125	0.214059	0.213985	0.213896	0.2138	0.213707	0.213609	0.213479	0.213306	0.213118	0.212963	0.212861	0.212786	0.212694	0.212569	0.212422	0.212273	0.212139	0.212031	0.211938	0.211822	0.211657	0.211447	0.211225	0.211039	0.210936
Pg20 d09_2-1	0.264177	0.264088	0.263997	0.263913	0.263829	0.263734	0.263626	0.263515	0.263409	0.263312	0.263227	0.263155	0.263082	0.262989	0.262869	0.262732	0.2626	0.262488	0.262397	0.262313	0.262212	0.262086	0.261952	0.261837	0.261752	0.261686	0.261619	0.261544	0.261473	0.261404	0.261301	0.261132	0.260918	0.260718	0.260562	0.260418	0.260248	0.260057	0.259872	0.259703	0.259551	0.25942	0.259301	0.259161	0.258974	0.258739	0.258476	0.258222	0.25804
Pg20 d09_2-2	0.304831	0.304725	0.30459	0.304453	0.304337	0.304239	0.30414	0.30403	0.303916	0.303806	0.303694	0.303578	0.303467	0.303367	0.303268	0.303151	0.303014	0.302869	0.302731	0.302606	0.302487	0.302368	0.302246	0.302128	0.302019	0.301915	0.301802	0.301682	0.301566	0.301441	0.301264	0.301011	0.300727	0.300493	0.30034	0.300216	0.300061	0.299866	0.299652	0.299434	0.299233	0.299073	0.298952	0.298814	0.298597	0.298293	0.29796	0.297681	0.297531
Pg20 d09_2-3	0.258036	0.257883	0.257731	0.257602	0.257497	0.257402	0.257303	0.257203	0.257104	0.257006	0.256904	0.256795	0.256692	0.256611	0.256555	0.256505	0.256429	0.256319	0.256193	0.256076	0.255968	0.255851	0.255713	0.255572	0.255456	0.255374	0.255306	0.255224	0.255117	0.254984	0.254819	0.254629	0.254446	0.254301	0.254182	0.254049	0.253876	0.253683	0.253499	0.253328	0.253171	0.253041	0.252932	0.2528	0.252603	0.252338	0.252049	0.251795	0.251633
Pg20 d09_3-1	0.266486	0.266384	0.266278	0.266172	0.266066	0.265957	0.265854	0.265775	0.265713	0.265637	0.265529	0.265416	0.265338	0.265297	0.265255	0.265173	0.265059	0.264954	0.264881	0.264833	0.264782	0.264707	0.264602	0.264468	0.264318	0.26417	0.264025	0.263871	0.263716	0.263584	0.263472	0.263351	0.263215	0.263093	0.263007	0.262928	0.262818	0.262674	0.262516	0.26236	0.262215	0.262088	0.261971	0.261831	0.261643	0.261413	0.26117	0.260953	0.260803
Pg20 d09_3-2	0.244348	0.244267	0.244191	0.244116	0.244043	0.243974	0.243908	0.243845	0.243775	0.243684	0.243574	0.243466	0.243382	0.243321	0.243255	0.243161	0.243047	0.242944	0.242871	0.242816	0.242745	0.242635	0.242489	0.242333	0.242196	0.24209	0.242007	0.241936	0.241876	0.241813	0.241707	0.241529	0.24131	0.241125	0.241017	0.240951	0.240859	0.240721	0.240564	0.240421	0.240312	0.240242	0.240185	0.240084	0.23989	0.239606	0.23929	0.239022	0.238889
Pg20 d09_3-3	0.241232	0.241163	0.2411	0.241044	0.240984	0.24091	0.240819	0.240726	0.240641	0.240559	0.240476	0.240396	0.240325	0.240256	0.240169	0.240054	0.239923	0.239804	0.23972	0.239672	0.239631	0.239563	0.239457	0.239336	0.239232	0.239159	0.239094	0.239008	0.238893	0.238756	0.238602	0.238439	0.238296	0.238204	0.238155	0.238096	0.237987	0.237844	0.237701	0.237579	0.237479	0.2374	0.23732	0.237196	0.237	0.236746	0.236481	0.236262	0.236138
Pg20 d10_1-1	0.251947	0.25184	0.251764	0.251706	0.251637	0.251534	0.251399	0.251259	0.251146	0.251072	0.251022	0.250966	0.250893	0.250813	0.250736	0.250653	0.250547	0.250422	0.250303	0.250209	0.250132	0.250055	0.249972	0.249887	0.249807	0.249731	0.249647	0.249553	0.249463	0.249384	0.24929	0.249139	0.248942	0.248759	0.248624	0.248515	0.248403	0.248294	0.248196	0.248099	0.247998	0.24791	0.247833	0.247721	0.247522	0.247229	0.246891	0.246593	0.246435
Pg20 d10_1-2	0.225891	0.225866	0.225805	0.225702	0.225571	0.225438	0.225327	0.225248	0.225194	0.22515	0.225109	0.225061	0.224989	0.224888	0.224772	0.224661	0.224557	0.224457	0.224361	0.22428	0.224212	0.224148	0.224081	0.224011	0.223943	0.22388	0.223814	0.223747	0.223686	0.223619	0.22351	0.223336	0.223138	0.222981	0.222887	0.22281	0.222708	0.222578	0.222427	0.222256	0.222088	0.221967	0.221898	0.221821	0.221674	0.221456	0.221217	0.221018	0.220917
Pg20 d10_1-3	0.212097	0.212022	0.211942	0.211854	0.211756	0.21165	0.211542	0.211448	0.211377	0.21132	0.211257	0.211181	0.211098	0.211018	0.210942	0.210871	0.210807	0.210747	0.210676	0.210575	0.21045	0.210328	0.210233	0.210161	0.21009	0.210011	0.209925	0.209847	0.20979	0.209744	0.20967	0.209543	0.20939	0.209264	0.209175	0.209083	0.208959	0.20882	0.208692	0.208579	0.208483	0.208408	0.208338	0.208235	0.208071	0.207858	0.207629	0.207434	0.207327
Pg20 d10_2-1	0.237793	0.237703	0.237628	0.237576	0.237534	0.237476	0.237389	0.237281	0.23717	0.237067	0.236975	0.236894	0.236819	0.236738	0.236647	0.236553	0.236465	0.236383	0.236301	0.236213	0.236119	0.236023	0.235932	0.235846	0.235763	0.235679	0.235591	0.2355	0.235412	0.235323	0.235214	0.235074	0.234919	0.234787	0.234686	0.234585	0.234455	0.234307	0.234171	0.234061	0.233969	0.233883	0.233781	0.233637	0.233446	0.233232	0.233032	0.232873	0.232775
Pg20 d10_2-2	0.253683	0.253593	0.25351	0.253443	0.253381	0.253311	0.253229	0.253145	0.253068	0.252995	0.252915	0.252829	0.252742	0.252653	0.252565	0.252474	0.252368	0.252243	0.25211	0.251998	0.251918	0.251855	0.251784	0.251695	0.251591	0.251482	0.251371	0.251267	0.251171	0.251074	0.250959	0.250816	0.250662	0.25053	0.250429	0.25034	0.250237	0.250107	0.249944	0.249756	0.249575	0.249439	0.249353	0.249272	0.249142	0.248957	0.248754	0.248586	0.248497
Pg20 d10_2-3	0.266219	0.266119	0.266022	0.265926	0.265822	0.265705	0.265584	0.265482	0.265418	0.265389	0.265373	0.26534	0.265267	0.265149	0.265006	0.264866	0.264756	0.264679	0.264617	0.264549	0.26447	0.264383	0.264279	0.264148	0.264003	0.263873	0.263778	0.263709	0.263645	0.26356	0.263426	0.263235	0.263034	0.262889	0.262815	0.262755	0.262651	0.262509	0.26236	0.262215	0.262073	0.261946	0.261845	0.261746	0.261599	0.261378	0.261101	0.260832	0.260665
Pg20 d10_3-1	0.276157	0.276048	0.275938	0.275826	0.275705	0.275581	0.275471	0.275378	0.275287	0.275186	0.275081	0.274983	0.274897	0.274814	0.274729	0.274637	0.274534	0.274426	0.27433	0.274255	0.274192	0.274122	0.274035	0.273933	0.273815	0.273686	0.273559	0.273449	0.273358	0.273267	0.273143	0.272979	0.27281	0.272677	0.272578	0.272475	0.27234	0.272186	0.272033	0.271885	0.271745	0.27162	0.271498	0.271343	0.271129	0.270873	0.270614	0.270399	0.270273
Pg20 d10_3-2	0.252493	0.252386	0.252305	0.252245	0.252182	0.252092	0.251982	0.251884	0.251823	0.25179	0.25175	0.251686	0.251604	0.251515	0.251414	0.251296	0.251165	0.251046	0.250956	0.250887	0.250814	0.250713	0.250594	0.250482	0.250395	0.250327	0.250257	0.250175	0.250081	0.249982	0.249866	0.249723	0.249562	0.249409	0.249278	0.249158	0.249035	0.24891	0.248784	0.248656	0.248535	0.248435	0.248345	0.248229	0.248064	0.247857	0.247637	0.247439	0.247301
Pg20 d10_3-3	0.263221	0.26313	0.263015	0.262904	0.262809	0.262713	0.262602	0.262488	0.262386	0.262298	0.262208	0.26211	0.262022	0.261958	0.261904	0.261823	0.261707	0.26159	0.261504	0.261438	0.261347	0.261218	0.261076	0.260949	0.260844	0.26075	0.260656	0.260565	0.26049	0.260429	0.260349	0.260215	0.260045	0.259901	0.259809	0.25973	0.259608	0.259442	0.259259	0.25908	0.258909	0.258756	0.258624	0.258483	0.258294	0.258047	0.25778	0.25756	0.25745
Pg20 d11_1-1	0.400822	0.400666	0.400518	0.400373	0.400224	0.400076	0.39994	0.399827	0.399735	0.39965	0.399565	0.399483	0.399408	0.399327	0.399214	0.399054	0.398864	0.398679	0.39852	0.398382	0.398249	0.398109	0.397954	0.397786	0.397626	0.397491	0.397372	0.39725	0.397124	0.396992	0.396816	0.396566	0.396273	0.396019	0.395837	0.395674	0.395462	0.395195	0.394923	0.394687	0.3945	0.39436	0.394249	0.394109	0.393874	0.393514	0.39307	0.392647	0.392374
Pg20 d11_1-2	0.348242	0.348076	0.347945	0.34784	0.347731	0.347608	0.34749	0.347398	0.347332	0.347275	0.34721	0.347125	0.347021	0.34691	0.346811	0.346721	0.346613	0.346466	0.346291	0.346123	0.345981	0.345853	0.345716	0.345569	0.345439	0.345338	0.345239	0.345111	0.344968	0.344837	0.344695	0.344492	0.344236	0.343998	0.343834	0.34372	0.343605	0.343472	0.343328	0.343168	0.342987	0.342798	0.342606	0.342387	0.342116	0.341802	0.341492	0.341249	0.341123
Pg20 d11_1-3	0.367104	0.366975	0.366839	0.366706	0.366578	0.366453	0.366326	0.366197	0.366078	0.365991	0.36595	0.365936	0.365908	0.365829	0.365698	0.365537	0.365376	0.365225	0.365079	0.364935	0.364809	0.364712	0.364621	0.364503	0.364345	0.364159	0.363965	0.36379	0.363651	0.363534	0.363389	0.363188	0.362971	0.362802	0.362695	0.362594	0.362444	0.362241	0.362015	0.36179	0.361593	0.361447	0.361332	0.361175	0.36091	0.36054	0.360123	0.359747	0.359506
Pg20 d11_2-1	0.306973	0.306821	0.306706	0.306637	0.306592	0.306532	0.306435	0.306313	0.306197	0.306102	0.306011	0.305904	0.305788	0.305696	0.305646	0.305613	0.305558	0.305464	0.305341	0.305206	0.30507	0.304938	0.304817	0.304714	0.304636	0.304573	0.304495	0.304384	0.304252	0.304113	0.303953	0.303756	0.303544	0.303367	0.303246	0.30314	0.303	0.302824	0.302646	0.302492	0.302362	0.302235	0.30209	0.301911	0.3017	0.30147	0.301239	0.301032	0.300885
Pg20 d11_2-2	0.290365	0.290292	0.290211	0.290114	0.290008	0.289905	0.2898	0.289694	0.289603	0.289533	0.289472	0.289399	0.289311	0.289202	0.289066	0.288909	0.288763	0.288654	0.288583	0.288529	0.288472	0.2884	0.288312	0.28821	0.288096	0.287976	0.287851	0.287731	0.287629	0.287543	0.287442	0.287296	0.287114	0.286934	0.286781	0.286646	0.286509	0.286361	0.286199	0.286031	0.28588	0.285763	0.285658	0.285521	0.285326	0.285087	0.284842	0.284631	0.284499
Pg20 d11_2-3	0.322603	0.322512	0.322396	0.322258	0.322115	0.321985	0.32187	0.321754	0.321625	0.32149	0.321373	0.321286	0.321216	0.321139	0.321053	0.320967	0.320871	0.320744	0.320589	0.320437	0.320308	0.320187	0.320055	0.319915	0.319796	0.319709	0.319636	0.319543	0.319414	0.319253	0.31907	0.318876	0.318694	0.318551	0.31845	0.318349	0.318197	0.31798	0.317727	0.317485	0.317298	0.317188	0.317121	0.317023	0.316843	0.316587	0.316302	0.316039	0.315853
Pg20 d11_3-1	0.308507	0.308388	0.308273	0.308154	0.30802	0.307877	0.307748	0.307644	0.307549	0.307444	0.307338	0.30726	0.307217	0.307186	0.30713	0.307025	0.306881	0.306731	0.306601	0.306483	0.30636	0.306231	0.306116	0.306018	0.305926	0.305836	0.305754	0.305675	0.305582	0.305449	0.305266	0.305041	0.304812	0.304621	0.304483	0.304369	0.304245	0.304105	0.303955	0.303791	0.303623	0.303469	0.303333	0.303178	0.30297	0.302711	0.302432	0.302187	0.302041
Pg20 d11_3-2	0.286727	0.286647	0.286534	0.286417	0.28632	0.286234	0.286133	0.286016	0.2859	0.2858	0.285715	0.285646	0.2856	0.285572	0.28553	0.285435	0.285282	0.285112	0.284979	0.284904	0.284861	0.284808	0.284719	0.284601	0.284481	0.284369	0.284259	0.28414	0.284023	0.283909	0.283775	0.283597	0.283391	0.283202	0.28305	0.28292	0.282799	0.282689	0.282589	0.282479	0.282341	0.282179	0.282013	0.281846	0.281666	0.28145	0.281198	0.280953	0.280796
Pg20 d11_3-3	0.301706	0.301624	0.301503	0.301362	0.301235	0.301134	0.301049	0.300967	0.300884	0.300795	0.300695	0.300594	0.300501	0.300419	0.300335	0.300245	0.300148	0.300042	0.299922	0.29979	0.299669	0.299572	0.299486	0.299386	0.299266	0.299148	0.299046	0.298952	0.298848	0.298712	0.298531	0.298315	0.298112	0.297974	0.297901	0.297833	0.297711	0.297528	0.297319	0.297126	0.296977	0.296882	0.296805	0.296679	0.296465	0.296188	0.29591	0.295686	0.295556
Pg20 d12_1-1	0.291485	0.291403	0.291285	0.29115	0.291025	0.290916	0.290812	0.290707	0.290604	0.2905	0.290398	0.29031	0.290236	0.290155	0.290043	0.289907	0.289777	0.28967	0.289579	0.289491	0.289391	0.289271	0.289132	0.28899	0.288865	0.288766	0.28868	0.288588	0.288482	0.288366	0.288231	0.288064	0.287877	0.287708	0.287581	0.287467	0.287314	0.28711	0.286886	0.286685	0.286533	0.286434	0.286357	0.286239	0.286036	0.285763	0.285491	0.285293	0.285208
Pg20 d12_1-2	0.314373	0.314258	0.31413	0.313993	0.313851	0.313709	0.313579	0.313468	0.313374	0.313289	0.313211	0.313142	0.313076	0.31299	0.312866	0.312711	0.312552	0.31241	0.312289	0.312179	0.312063	0.311929	0.311781	0.311635	0.311512	0.311412	0.311312	0.311196	0.311069	0.310936	0.310773	0.310554	0.310312	0.310116	0.30999	0.309878	0.309713	0.309484	0.309231	0.309002	0.308846	0.308785	0.308769	0.308684	0.30844	0.308055	0.307628	0.307289	0.307149
Pg20 d12_1-3	0.274808	0.274708	0.274608	0.274516	0.274425	0.274328	0.274223	0.274123	0.274034	0.273952	0.273876	0.27381	0.273747	0.27366	0.273528	0.273364	0.273206	0.273074	0.272964	0.272863	0.272777	0.27271	0.272654	0.272592	0.272512	0.272413	0.272297	0.272169	0.272046	0.271932	0.271805	0.271645	0.271474	0.271332	0.271227	0.271122	0.270985	0.27082	0.270649	0.270482	0.270333	0.270215	0.270122	0.270006	0.269817	0.269552	0.269258	0.269007	0.268863
Pg20 d12_2-1	0.247871	0.24781	0.247739	0.247649	0.247543	0.247421	0.247284	0.24714	0.247001	0.246876	0.246773	0.246693	0.246625	0.246553	0.246467	0.246373	0.246282	0.246193	0.246103	0.246013	0.245925	0.245832	0.245724	0.2456	0.245471	0.245346	0.245228	0.245126	0.24505	0.244991	0.244909	0.244768	0.244579	0.244389	0.24423	0.244093	0.243953	0.243801	0.243644	0.243484	0.243332	0.243206	0.243112	0.243021	0.242894	0.242707	0.242474	0.242245	0.242087
Pg20 d12_2-2	0.266636	0.26653	0.266442	0.26636	0.266258	0.266126	0.265981	0.265859	0.265771	0.265703	0.265641	0.26559	0.265549	0.265494	0.265394	0.265249	0.265089	0.264942	0.264819	0.264715	0.264619	0.264517	0.264408	0.264302	0.264211	0.264129	0.264038	0.263924	0.263797	0.263665	0.263514	0.263333	0.263148	0.263006	0.262912	0.262815	0.262674	0.262503	0.26233	0.262161	0.262006	0.261895	0.26183	0.261754	0.261609	0.261383	0.261116	0.26087	0.26071
Pg20 d12_2-3	0.322124	0.321994	0.321877	0.321779	0.321698	0.321623	0.321547	0.321462	0.321365	0.321256	0.321136	0.321016	0.320905	0.320801	0.320697	0.320574	0.320421	0.320247	0.320079	0.319932	0.319797	0.319659	0.319518	0.319385	0.319272	0.319177	0.319086	0.318991	0.318899	0.318807	0.318681	0.318489	0.318259	0.318061	0.317925	0.317808	0.317657	0.31746	0.317232	0.316986	0.316751	0.316581	0.316491	0.316416	0.316262	0.315994	0.31566	0.315349	0.315154
Pg20 d12_3-1	0.266064	0.265951	0.265845	0.265738	0.26562	0.265498	0.265389	0.265303	0.265231	0.265165	0.265103	0.26505	0.265003	0.264948	0.264865	0.26475	0.264617	0.26449	0.264385	0.264298	0.264209	0.264104	0.263984	0.263861	0.263741	0.263622	0.263499	0.263379	0.263276	0.263187	0.263076	0.26292	0.26275	0.26263	0.262565	0.262489	0.262346	0.262151	0.261952	0.261785	0.261668	0.261606	0.261559	0.261459	0.261267	0.261001	0.260704	0.260431	0.260248
Pg20 d12_3-2	0.285943	0.285878	0.285795	0.2857	0.28559	0.285454	0.285289	0.285119	0.284978	0.284884	0.284827	0.28478	0.284721	0.284632	0.284506	0.284346	0.284178	0.284033	0.283932	0.283863	0.283797	0.283707	0.283591	0.283467	0.283357	0.283272	0.283203	0.283132	0.283037	0.282908	0.28275	0.282575	0.282396	0.282235	0.28211	0.282005	0.281875	0.28169	0.281463	0.281243	0.28107	0.280945	0.280838	0.280706	0.28053	0.280321	0.2801	0.279891	0.279718
Pg20 d12_3-3	0.297779	0.297645	0.297505	0.297378	0.297278	0.297198	0.29712	0.297033	0.296936	0.296843	0.296763	0.296691	0.296615	0.296527	0.296426	0.296309	0.296182	0.296054	0.29593	0.295807	0.29568	0.295556	0.295443	0.295336	0.295218	0.295079	0.294929	0.294791	0.294676	0.294576	0.294464	0.294321	0.294151	0.293983	0.293838	0.2937	0.293537	0.293343	0.293142	0.292964	0.292817	0.292693	0.292569	0.292413	0.29221	0.29198	0.291752	0.291552	0.291405
Pg30 d01_1-1	0.0323748	0.0323258	0.0322882	0.0322651	0.0322484	0.0322249	0.03219	0.0321521	0.0321193	0.03209	0.0320573	0.0320195	0.0319798	0.0319383	0.0318884	0.0318241	0.0317516	0.0316859	0.0316357	0.0315958	0.0315566	0.0315132	0.0314631	0.0314043	0.0313387	0.0312718	0.0312046	0.0311332	0.0310559	0.0309792	0.0309119	0.0308575	0.0308135	0.0307755	0.0307383	0.0306913	0.0306232	0.0305325	0.0304292	0.0303261	0.0302334	0.0301602	0.03011	0.0300718	0.0300229	0.0299445	0.0298321	0.0296956	0.0295591
Pg30 d01_1-2	0.0304179	0.0303992	0.0303696	0.0303198	0.0302469	0.0301629	0.0300892	0.0300413	0.0300166	0.0299965	0.0299608	0.0298994	0.0298164	0.0297245	0.0296362	0.0295595	0.0294978	0.0294503	0.0294117	0.0293749	0.029334	0.029287	0.0292327	0.0291723	0.0291108	0.0290527	0.0289965	0.0289359	0.0288674	0.0287896	0.0287026	0.0286114	0.0285284	0.0284657	0.0284204	0.0283749	0.0283159	0.0282477	0.0281788	0.0281078	0.0280278	0.0279413	0.0278582	0.0277791	0.0276918	0.0275886	0.0274803	0.0273893	0.0273308
Pg30 d01_1-3	0.0346795	0.0346473	0.0346174	0.0345881	0.0345529	0.0345074	0.0344559	0.0344113	0.034381	0.0343596	0.0343349	0.0342965	0.0342404	0.0341682	0.0340878	0.0340114	0.0339513	0.0339121	0.0338881	0.0338654	0.0338312	0.03378	0.0337164	0.0336534	0.0336005	0.0335507	0.0334856	0.0333989	0.0333095	0.0332388	0.0331857	0.0331344	0.0330792	0.033029	0.0329869	0.0329385	0.0328658	0.0327683	0.0326628	0.0325698	0.0324988	0.0324474	0.0324016	0.032344	0.0322638	0.0321624	0.0320536	0.0319595	0.0318995
Pg30 d01_2-1	0.0035417	0.00350845	0.00348186	0.00347242	0.00346318	0.00342895	0.00337014	0.00331328	0.00327566	0.00324718	0.00320939	0.0031611	0.00311628	0.00308679	0.00307235	0.00306242	0.00304406	0.00300778	0.0029519	0.00288148	0.00280975	0.00275481	0.00272659	0.00271649	0.00270352	0.00266963	0.00261137	0.00253861	0.00246457	0.00239707	0.0023371	0.00228464	0.00224183	0.00220731	0.00217059	0.00212125	0.00206228	0.00200761	0.00196151	0.00191145	0.0018468	0.00177422	0.00170691	0.00164734	0.00158914	0.00152931	0.00146929	0.0014103	0.00135283
Pg30 d01_2-2	0.000708948	0.000661242	0.000636588	0.000630885	0.000623419	0.000596615	0.000551307	0.00050393	0.000465291	0.00042922	0.000382452	0.000325586	0.00027813	0.000258315	0.000261708	0.000264014	0.0002471	0.000213689	0.000176552	0.000142085	0.000107129	6.76453e-05	2.25214e-05	-2.65582e-05	-7.60463e-05	-0.000123407	-0.000169675	-0.000212524	-0.000243208	-0.000257696	-0.000272959	-0.000315694	-0.000394582	-0.000487056	-0.00056069	-0.000604741	-0.000636742	-0.000677942	-0.000734333	-0.000797177	-0.00085407	-0.000898245	-0.000935443	-0.000980333	-0.00104469	-0.00112809	-0.00121881	-0.00129924	-0.00135199
Pg30 d01_2-3	-0.00348956	-0.00353567	-0.00357737	-0.00361721	-0.00365823	-0.00369905	-0.00373662	-0.0037705	-0.00380108	-0.00382418	-0.00383583	-0.00384209	-0.00385569	-0.00388262	-0.00391834	-0.00395933	-0.00400688	-0.00405997	-0.00411095	-0.00415413	-0.00419279	-0.00423422	-0.004278	-0.00431599	-0.00434254	-0.00436509	-0.00439379	-0.00442613	-0.0044514	-0.00447153	-0.00450351	-0.00455551	-0.00461222	-0.00465258	-0.00467517	-0.00470011	-0.00474323	-0.00479726	-0.00484334	-0.00487513	-0.00490462	-0.00494756	-0.0050098	-0.00508585	-0.0051653	-0.00524086	-0.00531292	-0.00538406	-0.00544823
Pg30 d01_3-1	0.0269099	0.026855	0.0267933	0.026739	0.0266934	0.0266499	0.0266073	0.0265686	0.0265306	0.0264844	0.0264272	0.0263693	0.0263288	0.0263156	0.0263193	0.0263105	0.0262663	0.0261898	0.0261023	0.0260178	0.0259355	0.025856	0.0257884	0.0257401	0.0257054	0.025674	0.025642	0.0256111	0.025577	0.0255293	0.0254637	0.0253877	0.0253126	0.0252436	0.0251775	0.0251082	0.0250339	0.0249574	0.0248794	0.0247943	0.0247016	0.0246125	0.0245396	0.0244775	0.0244051	0.024311	0.0242068	0.0241189	0.0240694
Pg30 d01_3-2	0.0108931	0.0108725	0.0108449	0.010808	0.0107644	0.0107166	0.0106658	0.0106119	0.0105533	0.0104913	0.0104331	0.0103841	0.0103417	0.0102993	0.0102563	0.0102172	0.0101851	0.0101593	0.0101314	0.0100865	0.0100157	0.00993105	0.00985756	0.00980985	0.00978274	0.00976108	0.00973069	0.00968264	0.00961423	0.00953058	0.00944335	0.0093611	0.00928557	0.00921719	0.00915884	0.00911035	0.00906272	0.00900328	0.00892358	0.00882249	0.00870905	0.0086008	0.00851075	0.00843449	0.00835849	0.0082755	0.00818905	0.00810375	0.00802242
Pg30 d01_3-3	0.00925286	0.00922467	0.00918697	0.00913977	0.0090979	0.00907356	0.00906166	0.00904564	0.00901324	0.00896617	0.00891351	0.00886106	0.00880892	0.008761	0.00872497	0.00869975	0.0086703	0.00862227	0.00855605	0.00848446	0.00841913	0.0083631	0.00831276	0.00826236	0.00820836	0.00815075	0.00809312	0.00804209	0.00800235	0.00796963	0.00792901	0.00786524	0.00777866	0.00768843	0.00761582	0.00756045	0.00750235	0.0074298	0.0073507	0.00727491	0.00719613	0.00710208	0.0069941	0.00688821	0.00679882	0.00672481	0.00665457	0.00657845	0.00649421
Pg30 d02_1-1	-0.0144496	-0.0144886	-0.0145294	-0.0145752	-0.0146268	-0.014683	-0.014739	-0.0147834	-0.0148064	-0.0148129	-0.0148193	-0.0148325	-0.0148454	-0.0148556	-0.0148729	-0.0149029	-0.0149376	-0.0149712	-0.015012	-0.0150667	-0.0151258	-0.0151738	-0.0152074	-0.0152338	-0.0152575	-0.01528	-0.0153055	-0.015342	-0.0153917	-0.0154506	-0.0155128	-0.0155729	-0.0156245	-0.0156651	-0.0157037	-0.0157556	-0.015826	-0.0159021	-0.0159647	-0.0160075	-0.0160387	-0.0160702	-0.0161073	-0.016151	-0.0162048	-0.0162723	-0.01635	-0.0164279	-0.0164956
Pg30 d02_1-2	-0.0122694	-0.012311	-0.0123575	-0.0123994	-0.0124308	-0.0124593	-0.0124994	-0.0125581	-0.0126265	-0.0126841	-0.012713	-0.0127134	-0.0127071	-0.0127185	-0.012755	-0.0128074	-0.0128638	-0.0129178	-0.0129682	-0.0130168	-0.0130648	-0.0131079	-0.0131402	-0.013164	-0.0131905	-0.0132282	-0.0132732	-0.0133164	-0.0133571	-0.0134049	-0.0134665	-0.0135345	-0.0135933	-0.0136341	-0.0136636	-0.013697	-0.0137413	-0.0137917	-0.0138429	-0.0138974	-0.0139593	-0.0140236	-0.0140795	-0.0141238	-0.0141658	-0.0142171	-0.0142821	-0.0143561	-0.014429
Pg30 d02_1-3	-0.0143099	-0.0143329	-0.0143722	-0.0144215	-0.0144641	-0.0144939	-0.0145186	-0.0145473	-0.0145851	-0.0146357	-0.0146974	-0.0147578	-0.0148035	-0.0148344	-0.0148608	-0.0148918	-0.0149255	-0.0149538	-0.0149739	-0.0149954	-0.0150324	-0.015089	-0.0151547	-0.0152132	-0.0152533	-0.0152779	-0.0153021	-0.0153417	-0.0153991	-0.0154645	-0.0155286	-0.0155902	-0.015652	-0.0157136	-0.0157705	-0.0158189	-0.0158618	-0.0159098	-0.0159697	-0.0160352	-0.0160934	-0.0161398	-0.016184	-0.0162363	-0.0162979	-0.0163629	-0.0164241	-0.016475	-0.0165151
Pg30 d02_2-1	-0.00894431	-0.00898818	-0.00904254	-0.00909182	-0.00912442	-0.00914789	-0.00917754	-0.00921358	-0.00924435	-0.00926437	-0.00928129	-0.00930531	-0.00933795	-0.00937357	-0.00940792	-0.0094412	-0.00947463	-0.00950685	-0.00953724	-0.0095696	-0.00961027	-0.00966065	-0.00971411	-0.00976094	-0.00979744	-0.00983155	-0.00987437	-0.00992675	-0.00997907	-0.0100262	-0.0100735	-0.0101259	-0.0101788	-0.0102242	-0.0102631	-0.0103042	-0.0103528	-0.0104055	-0.0104568	-0.0105049	-0.0105501	-0.0105924	-0.0106353	-0.0106872	-0.0107543	-0.0108304	-0.0108993	-0.0109467	-0.0109716
Pg30 d02_2-2	-0.0149232	-0.014948	-0.0149697	-0.0149941	-0.0150312	-0.0150866	-0.0151505	-0.0152016	-0.0152279	-0.0152361	-0.0152439	-0.0152634	-0.0152999	-0.0153516	-0.0154101	-0.0154637	-0.015506	-0.0155376	-0.0155633	-0.015588	-0.0156167	-0.0156547	-0.0157003	-0.0157437	-0.0157774	-0.0158075	-0.0158477	-0.0159015	-0.0159594	-0.0160086	-0.0160439	-0.0160688	-0.0160941	-0.0161308	-0.0161822	-0.0162428	-0.0163024	-0.0163516	-0.0163886	-0.016424	-0.0164714	-0.0165322	-0.0165971	-0.0166622	-0.016732	-0.0168039	-0.0168651	-0.016908	-0.0169408
Pg30 d02_2-3	-0.0160215	-0.0160431	-0.0160857	-0.0161451	-0.0162054	-0.0162518	-0.0162793	-0.0162937	-0.0163076	-0.0163339	-0.0163762	-0.0164251	-0.0164658	-0.0164876	-0.0164936	-0.0164981	-0.0165172	-0.0165564	-0.016612	-0.0166773	-0.0167448	-0.0168058	-0.0168547	-0.016892	-0.0169221	-0.0169468	-0.0169685	-0.0169952	-0.0170401	-0.017109	-0.0171894	-0.017255	-0.0172877	-0.0172935	-0.017298	-0.0173237	-0.0173733	-0.0174312	-0.0174817	-0.0175229	-0.0175661	-0.0176225	-0.0176917	-0.0177641	-0.01783	-0.0178844	-0.0179278	-0.0179647	-0.0180016
Pg30 d02_3-1	-0.00771126	-0.0077638	-0.00781908	-0.0078656	-0.00790363	-0.00794155	-0.00798278	-0.00802232	-0.00805891	-0.00809825	-0.00814362	-0.00819153	-0.00823756	-0.0082814	-0.00832482	-0.00837175	-0.00843015	-0.00850366	-0.00858331	-0.0086529	-0.00870395	-0.00874256	-0.00878148	-0.00882663	-0.00887401	-0.00891763	-0.00895897	-0.00900527	-0.00906277	-0.00913207	-0.00920938	-0.00928829	-0.00936247	-0.00942742	-0.00948573	-0.00954615	-0.00961477	-0.00968956	-0.00976444	-0.0098355	-0.00990392	-0.00997421	-0.0100512	-0.0101373	-0.0102277	-0.0103161	-0.010398	-0.010468	-0.0105229
Pg30 d02_3-2	-0.00859697	-0.00864473	-0.00870319	-0.00875652	-0.00880213	-0.00884779	-0.00889445	-0.00893518	-0.00896962	-0.00900481	-0.00904284	-0.00907823	-0.00911139	-0.00915225	-0.00920978	-0.00928332	-0.00936303	-0.00943588	-0.00949641	-0.00955031	-0.00960657	-0.00966769	-0.00973077	-0.00979592	-0.00986475	-0.00993393	-0.00999561	-0.0100462	-0.0100909	-0.0101393	-0.0101976	-0.0102656	-0.0103376	-0.0104072	-0.0104751	-0.0105499	-0.0106351	-0.010721	-0.0107968	-0.0108667	-0.0109412	-0.0110216	-0.0111041	-0.0111897	-0.0112769	-0.0113559	-0.0114229	-0.0114879	-0.0115607
Pg30 d02_3-3	0.0025049	0.00245991	0.00240576	0.00234785	0.00229187	0.00223918	0.00219006	0.00214674	0.00210855	0.00207047	0.00202746	0.00197716	0.00191704	0.00184399	0.00176086	0.00167754	0.00160525	0.00154789	0.00150295	0.0014683	0.00144388	0.00142204	0.00138413	0.00131633	0.00122357	0.00112184	0.00102243	0.000929653	0.000847842	0.000778649	0.000715404	0.000648721	0.000578082	0.000510512	0.00044995	0.000390095	0.000319965	0.000235523	0.000142474	4.96262e-05	-3.72224e-05	-0.000116885	-0.000196223	-0.00028905	-0.000403168	-0.000531011	-0.000654318	-0.000753249	-0.000814437
Pg30 d03_1-1	0.00832658	0.00832033	0.00830102	0.00825664	0.00819456	0.00812817	0.00806509	0.00800979	0.0079647	0.00792571	0.00788612	0.00784394	0.00780406	0.00777152	0.00774479	0.00771781	0.00768822	0.00765877	0.00762926	0.00759127	0.00753754	0.00747493	0.00741747	0.00736868	0.00731969	0.00726346	0.00720595	0.00715781	0.00712121	0.00708724	0.00704396	0.006986	0.00691695	0.00684653	0.00678373	0.0067261	0.00666101	0.00658245	0.00650001	0.00642821	0.00637225	0.00632717	0.0062836	0.006231	0.00616415	0.00608814	0.00601365	0.00594767	0.00589219
Pg30 d03_1-2	0.000566677	0.00051497	0.000472391	0.000440518	0.000411316	0.000376338	0.000337477	0.000302997	0.000275152	0.000243862	0.000197115	0.000135534	7.39625e-05	3.21774e-05	1.94408e-05	2.31427e-05	1.42116e-05	-2.96125e-05	-0.00010379	-0.000183389	-0.000248124	-0.000295362	-0.000330542	-0.0003547	-0.000369805	-0.000388788	-0.000427736	-0.000486746	-0.00054735	-0.000593057	-0.000624283	-0.000652871	-0.000689831	-0.000742913	-0.000810148	-0.000880266	-0.000944793	-0.0010074	-0.00107676	-0.00115117	-0.00121907	-0.00127085	-0.00130848	-0.00134409	-0.00139028	-0.00144813	-0.00150746	-0.0015573	-0.00159929
Pg30 d03_1-3	-0.00536841	-0.00537649	-0.00539183	-0.00542297	-0.0054743	-0.00554306	-0.00561686	-0.00567915	-0.00572213	-0.00575278	-0.00578272	-0.00581772	-0.00585511	-0.00588928	-0.00591691	-0.00593938	-0.00596057	-0.00598513	-0.00601827	-0.00606223	-0.00610971	-0.00614478	-0.00615953	-0.00616448	-0.00618127	-0.00622659	-0.00630237	-0.00639386	-0.00647598	-0.00653214	-0.00656906	-0.00660781	-0.00665834	-0.00670937	-0.00674516	-0.00676692	-0.00679164	-0.00683257	-0.00689	-0.00696006	-0.0070405	-0.00712541	-0.00720175	-0.00725949	-0.00730078	-0.00733779	-0.00738131	-0.00743536	-0.00749928
Pg30 d03_2-1	0.00801918	0.00797546	0.00793507	0.00789682	0.0078567	0.0078145	0.00777312	0.00773465	0.00769847	0.00766322	0.00762778	0.00759193	0.00755605	0.00752055	0.00748436	0.00744304	0.00739285	0.00733525	0.00727562	0.007214	0.00714536	0.007071	0.0070062	0.0069663	0.00694723	0.00692616	0.00688408	0.00682499	0.00676446	0.00670822	0.00664992	0.00658731	0.00652758	0.0064735	0.0064142	0.00633815	0.00625222	0.00617688	0.00612316	0.00608008	0.00602853	0.00596155	0.00588304	0.00579535	0.00569678	0.00558934	0.00548331	0.00539398	0.00533546
Pg30 d03_2-2	0.00111715	0.0010885	0.001066	0.00103875	0.000992981	0.000925191	0.000848257	0.000783654	0.000745768	0.00072995	0.000716467	0.000688076	0.000644676	0.000598637	0.00055846	0.000520438	0.000477885	0.000431345	0.00038582	0.000341182	0.000290279	0.000226587	0.000152599	8.0953e-05	2.40487e-05	-1.64114e-05	-4.95429e-05	-8.37589e-05	-0.000122682	-0.000169365	-0.000228565	-0.000296035	-0.000357131	-0.00040084	-0.000435339	-0.000484884	-0.000566326	-0.00067024	-0.000769736	-0.000845234	-0.000897729	-0.000942778	-0.000998619	-0.00107191	-0.00115303	-0.00122619	-0.00128571	-0.00133872	-0.00139224
Pg30 d03_2-3	0.00220179	0.00216864	0.00211714	0.00205211	0.00198587	0.00192963	0.00188368	0.00184115	0.00179754	0.00175561	0.00172161	0.00169926	0.00168505	0.00166566	0.00162599	0.0015647	0.00149539	0.00143046	0.00136826	0.00130555	0.00124875	0.00120482	0.00116776	0.00112758	0.0010852	0.00104565	0.00100315	0.000945556	0.00087186	0.00079343	0.000717556	0.00064154	0.000564863	0.000497425	0.000447359	0.000405123	0.000352425	0.000285927	0.000220889	0.000170622	0.000128465	7.46357e-05	-5.69488e-06	-0.000110985	-0.000226391	-0.00033556	-0.000426805	-0.000493158	-0.00053432
Pg30 d03_3-1	0.0136284	0.0136053	0.0135678	0.0135151	0.0134526	0.0133851	0.0133186	0.0132599	0.0132117	0.0131681	0.0131233	0.0130814	0.0130501	0.0130255	0.0129924	0.0129407	0.0128777	0.0128191	0.0127691	0.012717	0.0126547	0.0125919	0.0125484	0.01253	0.0125173	0.0124835	0.0124201	0.0123422	0.0122699	0.0122102	0.0121581	0.0121057	0.0120493	0.0119911	0.0119367	0.01189	0.0118482	0.0118032	0.0117488	0.0116849	0.0116173	0.0115513	0.0114862	0.0114194	0.0113523	0.0112882	0.0112286	0.0111714	0.0111166
Pg30 d03_3-2	1.58425e-05	8.72366e-06	-2.64036e-06	-3.06479e-05	-8.35001e-05	-0.000152649	-0.000215266	-0.00025485	-0.000278806	-0.000310624	-0.000362821	-0.000426236	-0.000481936	-0.000523047	-0.000558053	-0.000597193	-0.000640309	-0.000677683	-0.000701667	-0.000715571	-0.000731129	-0.000759555	-0.000804825	-0.000862079	-0.000923044	-0.000982709	-0.00104061	-0.00109732	-0.00114911	-0.00119114	-0.00122382	-0.00125366	-0.0012883	-0.001333	-0.00139116	-0.00146407	-0.00154657	-0.00162853	-0.00169831	-0.00174973	-0.0017851	-0.0018166	-0.00186001	-0.00192465	-0.0020035	-0.00208322	-0.00215704	-0.00222659	-0.00229498
Pg30 d03_3-3	0.00109031	0.00106561	0.00102925	0.000986287	0.000946905	0.000911858	0.000870926	0.000820039	0.000768379	0.000728005	0.00069894	0.000673039	0.000645947	0.000617794	0.000583966	0.00053687	0.000476304	0.00041484	0.000368825	0.000344187	0.000331622	0.000315224	0.000284761	0.000240159	0.000188025	0.000134136	8.22734e-05	3.38084e-05	-1.49618e-05	-7.02488e-05	-0.000130394	-0.00018251	-0.00021418	-0.000227375	-0.000240207	-0.000271873	-0.000329972	-0.000407254	-0.000490055	-0.000568084	-0.000638448	-0.000700013	-0.000753921	-0.000806479	-0.000866884	-0.000938336	-0.00101396	-0.00108208	-0.00113424
Pg30 d04_1-1	0.00835917	0.00832656	0.0082945	0.00825271	0.00820124	0.00814806	0.00810349	0.00807231	0.00804866	0.00801947	0.00797942	0.00793655	0.00789748	0.0078563	0.00780393	0.00774261	0.00768293	0.00762939	0.00757668	0.0075225	0.00747472	0.00744172	0.00741921	0.00739169	0.00734725	0.00728717	0.00722184	0.00715863	0.00709574	0.0070277	0.00695622	0.00688984	0.00683309	0.00678307	0.00673467	0.00668548	0.00663491	0.00658524	0.00653825	0.00648963	0.00642978	0.00635778	0.00628617	0.00622619	0.00617436	0.0061176	0.00604669	0.00596226	0.00587396
Pg30 d04_1-2	0.00290217	0.00286887	0.00284386	0.00282426	0.00280193	0.00277174	0.00273441	0.00268994	0.00263751	0.00258095	0.0025294	0.00248854	0.00245809	0.00243466	0.00241401	0.00238684	0.00234231	0.00227792	0.00220577	0.00214377	0.00210078	0.00206857	0.00203284	0.00198946	0.00194731	0.00191608	0.00189736	0.00188394	0.00186198	0.00181594	0.00174092	0.00164953	0.00156085	0.00148474	0.00141799	0.00135398	0.00129288	0.00123945	0.00119299	0.00114344	0.00108159	0.00100847	0.000929887	0.00084862	0.000768172	0.000698654	0.000647969	0.000611806	0.000576034
Pg30 d04_1-3	0.00364665	0.00363339	0.00362836	0.00362052	0.00359607	0.00355065	0.00349139	0.00342863	0.00336998	0.00332094	0.00328385	0.00325282	0.00321766	0.00317409	0.00312728	0.00308171	0.00303601	0.00298899	0.00294283	0.00289803	0.00285167	0.00280311	0.00275533	0.00271128	0.00267106	0.00263186	0.0025884	0.00253637	0.00247675	0.00241633	0.00236227	0.0023167	0.00227498	0.00222859	0.00217494	0.00212117	0.00207404	0.0020292	0.00197305	0.00189744	0.0018085	0.00172065	0.00164412	0.00157551	0.00150401	0.0014256	0.00134816	0.00128405	0.00123623
Pg30 d04_2-1	0.00239353	0.00235745	0.00231644	0.00227048	0.00222307	0.00217858	0.00213821	0.00209812	0.00205156	0.00199895	0.00195173	0.00191983	0.001897	0.0018651	0.00181108	0.00173853	0.00166379	0.00160554	0.00157249	0.00155831	0.00154916	0.00153615	0.00151736	0.00149199	0.00145825	0.00141651	0.00137215	0.00133058	0.00129104	0.00124701	0.00119213	0.00112872	0.00106787	0.00102126	0.000988233	0.000953053	0.000901119	0.000835885	0.000772295	0.000716804	0.000661968	0.000598793	0.000528058	0.000455832	0.000384629	0.000311986	0.000237828	0.000170052	0.000118341
Pg30 d04_2-2	-0.00138171	-0.00142899	-0.00146949	-0.00149756	-0.00151995	-0.0015509	-0.00159692	-0.00164819	-0.00169099	-0.00172173	-0.0017472	-0.00177396	-0.00180325	-0.0018332	-0.00186336	-0.00189357	-0.00192388	-0.0019549	-0.00198933	-0.00202849	-0.00207044	-0.00211336	-0.00215761	-0.00220227	-0.00224271	-0.00227701	-0.0023129	-0.0023592	-0.00241563	-0.00247498	-0.00253207	-0.00258632	-0.00263814	-0.00268913	-0.00274238	-0.0028003	-0.00286018	-0.00291865	-0.00297696	-0.00304031	-0.0031094	-0.00317704	-0.00323721	-0.00329035	-0.00333869	-0.00338169	-0.00342053	-0.00346347	-0.00352068
Pg30 d04_2-3	-0.00121886	-0.00124029	-0.001263	-0.0012981	-0.00134791	-0.0014038	-0.00145349	-0.00148977	-0.00151711	-0.00154827	-0.00159217	-0.00164406	-0.00168852	-0.00171198	-0.00171363	-0.00170476	-0.00170022	-0.00171146	-0.00174411	-0.00179886	-0.00187181	-0.00195289	-0.00202906	-0.00209012	-0.00213371	-0.0021656	-0.00219496	-0.00222695	-0.00226068	-0.00229529	-0.00233546	-0.00238757	-0.00244997	-0.0025121	-0.00256506	-0.00261004	-0.00265553	-0.00270755	-0.00276846	-0.00283641	-0.00290471	-0.00296678	-0.00302586	-0.00309099	-0.00316229	-0.00322786	-0.00327807	-0.00331511	-0.0033482
Pg30 d04_3-1	-0.00415962	-0.00418033	-0.00420843	-0.00425232	-0.00430527	-0.00435561	-0.00439743	-0.00442813	-0.00444519	-0.00445206	-0.00445995	-0.0044783	-0.00450612	-0.00453886	-0.00457651	-0.00462164	-0.0046723	-0.00472403	-0.0047755	-0.00483038	-0.00488911	-0.00494506	-0.00499015	-0.00502377	-0.00505453	-0.00509378	-0.00514458	-0.00520065	-0.00525324	-0.00529978	-0.00534233	-0.00538375	-0.00542701	-0.00547701	-0.00553881	-0.0056117	-0.00568769	-0.0057582	-0.0058241	-0.00589239	-0.005962	-0.00601791	-0.00605136	-0.00607928	-0.00612814	-0.00620358	-0.00628681	-0.00635784	-0.00641406
Pg30 d04_3-2	-0.00669831	-0.00671641	-0.00674521	-0.00677737	-0.00680948	-0.00684781	-0.00689826	-0.00695247	-0.00699185	-0.00700714	-0.00701085	-0.00702792	-0.00707163	-0.00713285	-0.00719151	-0.00723663	-0.00727186	-0.0073048	-0.00733962	-0.00737891	-0.00742416	-0.00747093	-0.00751062	-0.00753825	-0.00755962	-0.00758969	-0.00764173	-0.00771488	-0.00779401	-0.00786295	-0.00791618	-0.00796082	-0.00800692	-0.00805856	-0.0081081	-0.00814423	-0.00816613	-0.00818528	-0.00821825	-0.00827743	-0.00836454	-0.00846665	-0.00856407	-0.0086467	-0.00871709	-0.00877808	-0.00882709	-0.00886412	-0.00889881
Pg30 d04_3-3	-0.00589168	-0.00594193	-0.00598503	-0.00602542	-0.00606912	-0.00611456	-0.00614917	-0.0061627	-0.00616249	-0.00616811	-0.00618908	-0.00621741	-0.00624471	-0.00627834	-0.00633309	-0.00641089	-0.006492	-0.00655355	-0.00659206	-0.00662331	-0.00666176	-0.00670733	-0.00675286	-0.00679552	-0.00683537	-0.0068714	-0.00690417	-0.00693866	-0.00698182	-0.00703551	-0.00709526	-0.00715408	-0.00720791	-0.00725694	-0.00730566	-0.00736303	-0.00743658	-0.00752512	-0.00761747	-0.00770196	-0.00777265	-0.00783001	-0.00787719	-0.0079202	-0.00796712	-0.00802303	-0.00808671	-0.00815063	-0.00820586
Pg30 d05_1-1	0.0372518	0.0371951	0.0371266	0.037044	0.0369555	0.0368829	0.0368459	0.0368443	0.0368569	0.0368582	0.0368344	0.036785	0.0367185	0.0366484	0.0365894	0.0365452	0.0365033	0.0364463	0.0363698	0.0362867	0.0362162	0.0361697	0.0361461	0.0361347	0.0361236	0.0361044	0.036074	0.0360338	0.0359851	0.035926	0.0358519	0.0357607	0.0356601	0.0355661	0.0354907	0.0354309	0.0353732	0.0353071	0.0352317	0.0351542	0.0350838	0.0350248	0.0349713	0.0349131	0.034847	0.0347778	0.0347101	0.0346463	0.0345864
Pg30 d05_1-2	0.0343877	0.0343677	0.0343444	0.0343041	0.0342427	0.034171	0.0341078	0.0340651	0.0340362	0.0340034	0.0339583	0.0339083	0.0338635	0.033826	0.0337912	0.0337535	0.0337081	0.0336532	0.0335906	0.0335267	0.0334689	0.0334215	0.0333857	0.0333582	0.0333296	0.0332841	0.0332132	0.0331297	0.0330587	0.0330093	0.0329671	0.0329147	0.0328497	0.0327758	0.0326921	0.0325994	0.0325107	0.0324413	0.0323887	0.0323319	0.0322552	0.032167	0.0320871	0.0320192	0.0319479	0.0318628	0.0317735	0.0316988	0.0316516
Pg30 d05_1-3	0.0357609	0.0357402	0.0357237	0.0356988	0.0356605	0.0356135	0.035567	0.0355292	0.0355015	0.0354762	0.0354431	0.0354015	0.0353607	0.0353243	0.0352821	0.0352231	0.0351525	0.0350862	0.0350309	0.0349787	0.0349228	0.0348675	0.0348233	0.034795	0.0347762	0.034749	0.0346948	0.0346122	0.0345195	0.0344374	0.0343716	0.0343168	0.0342679	0.0342229	0.0341759	0.0341169	0.0340395	0.0339516	0.033871	0.0338086	0.0337566	0.0336944	0.0336114	0.0335184	0.0334362	0.0333751	0.0333293	0.0332881	0.0332461
Pg30 d05_2-1	0.0263139	0.0262976	0.0262718	0.0262304	0.0261723	0.0261064	0.0260499	0.0260156	0.0259995	0.0259838	0.0259505	0.0258914	0.0258125	0.0257319	0.02567	0.0256353	0.0256189	0.0256044	0.0255784	0.0255378	0.0254912	0.0254481	0.0254078	0.0253602	0.0253001	0.0252355	0.0251773	0.025129	0.025086	0.0250393	0.0249793	0.0249017	0.0248134	0.0247323	0.0246762	0.0246457	0.0246222	0.0245838	0.0245249	0.0244533	0.0243779	0.0243	0.0242187	0.0241355	0.0240531	0.0239737	0.0238987	0.0238314	0.0237783
Pg30 d05_2-2	0.0254489	0.0254029	0.0253623	0.0253316	0.0253097	0.0252844	0.025239	0.0251704	0.0250965	0.0250387	0.0249996	0.0249631	0.0249158	0.0248617	0.0248152	0.0247838	0.0247625	0.0247395	0.0247042	0.0246511	0.0245829	0.02451	0.0244439	0.0243893	0.0243426	0.024299	0.0242592	0.0242269	0.0241977	0.0241557	0.0240895	0.0240076	0.0239335	0.0238844	0.0238565	0.0238274	0.0237777	0.0237043	0.0236176	0.0235313	0.0234546	0.0233917	0.0233384	0.0232831	0.023214	0.0231293	0.0230366	0.0229467	0.0228713
Pg30 d05_2-3	0.0332287	0.033204	0.0331748	0.0331305	0.0330751	0.0330155	0.0329514	0.0328829	0.0328215	0.0327845	0.0327754	0.0327737	0.0327503	0.0326931	0.0326157	0.032539	0.0324715	0.0324108	0.0323559	0.0323116	0.0322807	0.0322573	0.0322303	0.0321914	0.0321381	0.0320696	0.0319874	0.0319026	0.031834	0.031788	0.0317492	0.0316983	0.0316352	0.0315734	0.0315165	0.0314536	0.0313764	0.0312906	0.0312057	0.0311243	0.0310434	0.030963	0.0308836	0.0308021	0.0307125	0.0306121	0.0305066	0.0304108	0.0303413
Pg30 d05_3-1	0.0227757	0.0227491	0.0227048	0.0226455	0.0225806	0.0225183	0.022467	0.0224357	0.022427	0.0224306	0.0224288	0.0224087	0.0223661	0.0223059	0.0222379	0.0221742	0.0221232	0.0220845	0.0220521	0.0220207	0.0219882	0.0219519	0.0219086	0.0218589	0.0218102	0.0217697	0.0217378	0.0217067	0.0216691	0.0216219	0.0215653	0.0215016	0.0214364	0.0213804	0.0213417	0.0213173	0.0212919	0.0212533	0.0212	0.0211368	0.0210699	0.021006	0.0209493	0.020897	0.0208417	0.0207796	0.0207125	0.0206441	0.0205781
Pg30 d05_3-2	0.0217378	0.0217301	0.0217125	0.0216727	0.0216129	0.0215483	0.0214966	0.0214644	0.0214438	0.0214238	0.0214	0.0213717	0.0213342	0.0212802	0.0212115	0.0211439	0.0210967	0.0210746	0.0210644	0.0210485	0.0210194	0.0209803	0.0209356	0.0208904	0.0208513	0.0208176	0.0207796	0.0207304	0.0206749	0.0206185	0.0205587	0.0204939	0.0204322	0.0203815	0.0203356	0.0202799	0.0202111	0.0201417	0.0200812	0.0200239	0.0199572	0.0198805	0.0198047	0.0197399	0.0196877	0.0196449	0.0196048	0.0195575	0.0194957
Pg30 d05_3-3	0.0219816	0.0219447	0.0219032	0.0218514	0.0217904	0.0217275	0.0216728	0.0216364	0.0216211	0.0216176	0.0216076	0.0215786	0.0215337	0.0214858	0.0214449	0.0214104	0.0213758	0.0213371	0.0212952	0.0212523	0.0212108	0.0211729	0.0211395	0.021108	0.0210713	0.0210218	0.0209585	0.0208926	0.0208392	0.0208025	0.0207718	0.0207318	0.0206765	0.0206112	0.0205476	0.0204935	0.020447	0.020402	0.0203525	0.0202947	0.0202325	0.0201777	0.0201367	0.0200958	0.0200357	0.0199559	0.0198772	0.019821	0.0197914
Pg30 d06_1-1	0.021546	0.0214949	0.0214536	0.0214238	0.0213968	0.0213537	0.0212826	0.0211957	0.0211196	0.0210741	0.0210576	0.0210522	0.0210392	0.0210099	0.0209626	0.0208988	0.0208244	0.0207536	0.0206995	0.0206616	0.0206271	0.0205859	0.0205395	0.0204938	0.0204465	0.0203893	0.0203209	0.0202552	0.020205	0.0201646	0.0201155	0.0200512	0.0199844	0.01993	0.019887	0.01984	0.0197749	0.0196916	0.0195996	0.0195103	0.0194313	0.0193628	0.019295	0.0192164	0.0191265	0.0190349	0.0189459	0.018857	0.0187695
Pg30 d06_1-2	0.0238984	0.0238524	0.023814	0.0237884	0.0237652	0.0237275	0.0236705	0.0236074	0.0235572	0.0235266	0.0235068	0.0234829	0.0234455	0.0233921	0.0233259	0.0232565	0.0231986	0.0231593	0.0231278	0.023086	0.0230297	0.0229718	0.0229219	0.022874	0.0228156	0.0227469	0.0226813	0.0226269	0.0225732	0.0225034	0.0224147	0.0223241	0.0222549	0.0222196	0.0222082	0.0221931	0.0221504	0.0220787	0.0219896	0.0218906	0.0217862	0.0216881	0.0216082	0.0215402	0.0214685	0.0213891	0.0213116	0.021245	0.0211884
Pg30 d06_1-3	0.0238861	0.0238456	0.0238228	0.023801	0.023764	0.0237086	0.023645	0.0235875	0.0235408	0.023497	0.0234472	0.023392	0.0233399	0.0232962	0.0232569	0.0232144	0.0231657	0.0231158	0.0230715	0.0230343	0.022998	0.0229536	0.0228994	0.0228437	0.0227958	0.0227578	0.0227234	0.0226836	0.0226268	0.0225453	0.0224475	0.0223528	0.0222695	0.0221872	0.0220973	0.0220106	0.0219451	0.0219017	0.0218614	0.0218038	0.0217258	0.0216388	0.0215534	0.0214699	0.0213833	0.0212914	0.0211944	0.0210968	0.0210087
Pg30 d06_2-1	0.0258041	0.025746	0.0256862	0.0256155	0.025534	0.0254523	0.0253866	0.02535	0.0253457	0.0253605	0.025373	0.0253655	0.02533	0.0252685	0.0251912	0.0251123	0.0250443	0.0249931	0.0249534	0.0249096	0.0248485	0.0247712	0.0246938	0.0246317	0.0245897	0.0245614	0.0245351	0.0245002	0.0244492	0.0243814	0.0243023	0.0242192	0.0241377	0.0240639	0.0240049	0.0239619	0.0239224	0.0238662	0.0237835	0.0236815	0.0235786	0.0234889	0.0234117	0.0233351	0.0232537	0.023177	0.0231162	0.0230684	0.0230186
Pg30 d06_2-2	0.0203442	0.0202883	0.0202374	0.0201912	0.020146	0.0200886	0.0200116	0.0199288	0.0198671	0.0198403	0.0198385	0.0198406	0.0198314	0.0198049	0.0197612	0.0197037	0.0196378	0.0195698	0.0195038	0.0194413	0.0193845	0.0193357	0.0192936	0.0192526	0.0192104	0.0191703	0.0191326	0.0190899	0.0190339	0.0189615	0.018875	0.0187812	0.01869	0.0186101	0.0185433	0.0184848	0.0184302	0.0183784	0.0183274	0.0182723	0.0182075	0.0181284	0.0180326	0.0179255	0.017824	0.0177435	0.0176852	0.0176371	0.0175861
Pg30 d06_2-3	0.023485	0.0234683	0.023443	0.0234156	0.0233835	0.0233368	0.0232765	0.0232157	0.0231652	0.0231216	0.0230736	0.0230145	0.0229469	0.0228801	0.0228248	0.0227862	0.0227622	0.0227455	0.0227276	0.0226979	0.0226466	0.0225713	0.0224815	0.0223948	0.0223269	0.0222808	0.0222456	0.0222067	0.0221571	0.0221004	0.0220452	0.0219956	0.0219453	0.0218841	0.0218086	0.0217258	0.0216446	0.021567	0.0214891	0.0214081	0.021328	0.0212569	0.0211925	0.0211218	0.0210358	0.0209406	0.0208467	0.0207582	0.0206785
Pg30 d06_3-1	0.0228865	0.022818	0.0227568	0.0227152	0.0226888	0.0226628	0.0226281	0.022587	0.0225439	0.0224991	0.0224517	0.0224032	0.0223558	0.0223105	0.0222663	0.0222209	0.0221754	0.0221342	0.0220994	0.0220639	0.0220158	0.02195	0.0218757	0.0218097	0.0217652	0.0217393	0.0217136	0.0216699	0.0216057	0.0215316	0.0214597	0.0213937	0.0213313	0.0212683	0.0212021	0.0211334	0.021064	0.0209928	0.0209157	0.0208339	0.0207581	0.020699	0.0206508	0.0205936	0.020515	0.020421	0.020324	0.0202322	0.0201529
Pg30 d06_3-2	0.0236662	0.0236156	0.023571	0.0235246	0.0234661	0.0234	0.0233441	0.0233059	0.0232748	0.0232406	0.0232068	0.0231811	0.0231619	0.0231403	0.0231118	0.0230786	0.0230451	0.0230101	0.0229672	0.0229148	0.0228636	0.0228261	0.0227989	0.0227656	0.022716	0.0226545	0.022591	0.0225288	0.0224662	0.0224024	0.0223425	0.0222918	0.0222461	0.0221941	0.0221286	0.0220553	0.0219832	0.0219129	0.0218388	0.0217604	0.0216874	0.0216297	0.0215833	0.0215304	0.0214604	0.0213822	0.0213128	0.0212582	0.0212123
Pg30 d06_3-3	0.0286004	0.0285492	0.0285062	0.0284759	0.0284483	0.0284091	0.0283565	0.0283043	0.0282655	0.0282391	0.0282144	0.0281813	0.0281337	0.0280705	0.0279964	0.0279191	0.0278471	0.0277892	0.0277485	0.0277165	0.0276779	0.0276271	0.0275741	0.0275313	0.0274991	0.0274656	0.0274195	0.0273598	0.0272924	0.0272178	0.0271301	0.0270294	0.0269311	0.0268585	0.0268252	0.026821	0.0268161	0.026782	0.0267108	0.0266192	0.0265347	0.0264709	0.0264154	0.0263446	0.0262494	0.0261392	0.0260289	0.0259311	0.02586
Pg30 d07_1-1	0.0413067	0.0412484	0.0411953	0.041151	0.0411073	0.0410527	0.0409807	0.0408961	0.0408128	0.0407465	0.0407025	0.0406747	0.0406542	0.040635	0.04061	0.0405707	0.0405134	0.0404435	0.0403669	0.0402869	0.0402085	0.0401398	0.0400877	0.0400554	0.0400383	0.0400186	0.039971	0.0398877	0.0397873	0.0396925	0.0396097	0.0395367	0.0394763	0.0394298	0.039384	0.0393215	0.0392418	0.0391601	0.0390862	0.0390138	0.038934	0.0388488	0.038764	0.0386774	0.0385831	0.0384825	0.0383823	0.0382903	0.0382167
Pg30 d07_1-2	0.0419416	0.0419014	0.0418509	0.0417915	0.0417271	0.0416598	0.0415923	0.0415342	0.0414945	0.0414663	0.0414289	0.0413728	0.0413108	0.0412627	0.0412327	0.0412059	0.0411637	0.0411016	0.0410335	0.0409761	0.0409298	0.0408772	0.0408051	0.0407201	0.040641	0.0405795	0.0405308	0.0404808	0.0404183	0.0403396	0.0402481	0.0401552	0.0400773	0.0400251	0.0399897	0.0399429	0.0398616	0.0397489	0.0396298	0.0395296	0.0394571	0.0394023	0.0393458	0.0392735	0.0391839	0.0390839	0.0389825	0.0388937	0.0388326
Pg30 d07_1-3	0.044033	0.0440145	0.0439893	0.0439558	0.0439149	0.0438657	0.0438099	0.0437541	0.0437056	0.0436655	0.0436271	0.0435789	0.0435161	0.0434445	0.0433717	0.0432971	0.0432206	0.0431491	0.0430912	0.0430437	0.0429952	0.0429376	0.0428711	0.0428022	0.0427391	0.0426856	0.042637	0.0425842	0.0425227	0.0424562	0.0423896	0.0423236	0.0422552	0.042183	0.0421082	0.0420287	0.0419423	0.0418537	0.0417739	0.0417087	0.041654	0.0415986	0.0415289	0.0414353	0.0413216	0.0412019	0.0410889	0.0409874	0.0409009
Pg30 d07_2-1	0.0321177	0.0320924	0.0320701	0.0320467	0.0320232	0.0319945	0.0319526	0.0318952	0.0318264	0.0317496	0.0316733	0.0316142	0.0315836	0.0315696	0.0315446	0.0314926	0.0314232	0.0313598	0.0313169	0.03129	0.0312635	0.0312228	0.0311621	0.0310868	0.0310098	0.0309422	0.0308857	0.0308358	0.0307862	0.0307314	0.0306668	0.0305935	0.0305174	0.0304434	0.0303713	0.0302959	0.030212	0.0301189	0.0300218	0.0299275	0.0298395	0.0297599	0.0296897	0.0296249	0.0295547	0.0294696	0.0293698	0.0292684	0.0291851
Pg30 d07_2-2	0.0331147	0.0330824	0.0330495	0.0330062	0.0329444	0.0328661	0.0327862	0.0327224	0.0326834	0.0326619	0.0326418	0.0326079	0.0325569	0.0324973	0.032438	0.0323797	0.0323214	0.0322668	0.0322171	0.0321659	0.0321095	0.0320564	0.0320158	0.0319847	0.0319515	0.0319068	0.0318462	0.0317674	0.0316717	0.0315702	0.0314815	0.031418	0.031374	0.0313279	0.0312614	0.0311765	0.0310911	0.0310188	0.0309568	0.0308922	0.0308163	0.030732	0.030647	0.0305633	0.0304775	0.0303864	0.030293	0.0302052	0.0301311
Pg30 d07_2-3	0.0451182	0.04505	0.04498	0.0449195	0.0448725	0.0448387	0.0448177	0.0448074	0.0447956	0.0447631	0.0446982	0.0446076	0.0445137	0.0444383	0.0443885	0.0443522	0.0443073	0.0442392	0.0441523	0.0440647	0.0439927	0.0439387	0.0438936	0.0438477	0.0437946	0.0437321	0.0436631	0.0435964	0.0435413	0.0434966	0.0434465	0.0433729	0.043274	0.0431691	0.0430795	0.0430042	0.0429231	0.0428242	0.0427172	0.0426196	0.0425408	0.0424761	0.0424111	0.0423295	0.0422273	0.0421152	0.0420068	0.0419126	0.041841
Pg30 d07_3-1	0.056513	0.0564404	0.05636	0.0562931	0.0562432	0.0562	0.0561585	0.0561205	0.0560797	0.0560225	0.0559475	0.0558711	0.0558076	0.0557525	0.0556886	0.055606	0.0555114	0.0554201	0.055341	0.0552727	0.0552127	0.055164	0.0551281	0.0550976	0.055059	0.055001	0.0549211	0.0548278	0.0547327	0.0546412	0.0545502	0.0544539	0.0543509	0.0542448	0.0541399	0.0540342	0.0539247	0.0538179	0.0537252	0.0536421	0.0535447	0.0534182	0.0532774	0.0531517	0.0530535	0.0529715	0.05289	0.0528027	0.0527134
Pg30 d07_3-2	0.0555469	0.0554732	0.0554091	0.0553588	0.0553101	0.0552498	0.0551806	0.0551176	0.0550674	0.0550262	0.0549896	0.054954	0.0549104	0.0548498	0.0547763	0.0547032	0.0546388	0.0545819	0.0545268	0.054468	0.0544009	0.0543273	0.0542543	0.0541845	0.0541121	0.0540322	0.0539516	0.0538828	0.0538288	0.0537774	0.0537109	0.0536214	0.0535159	0.0534126	0.0533263	0.0532526	0.0531749	0.0530829	0.0529792	0.0528672	0.0527488	0.0526309	0.0525212	0.0524167	0.0523098	0.0522029	0.0521069	0.0520281	0.0519636
Pg30 d07_3-3	0.0514571	0.051408	0.051363	0.0513168	0.0512582	0.05118	0.0510924	0.0510147	0.0509549	0.0509051	0.0508566	0.0508113	0.0507734	0.050736	0.0506861	0.0506207	0.0505497	0.0504838	0.0504214	0.0503519	0.0502684	0.0501753	0.0500839	0.0500055	0.0499424	0.049885	0.0498203	0.0497446	0.0496649	0.0495894	0.0495188	0.0494482	0.0493708	0.0492835	0.0491897	0.0490971	0.0490073	0.048912	0.0488014	0.0486756	0.0485479	0.0484328	0.0483309	0.0482289	0.0481129	0.0479792	0.0478375	0.0477085	0.0476157
Pg30 d08_1-1	0.040281	0.0402312	0.0401792	0.0401281	0.0400716	0.0400035	0.0399303	0.0398666	0.0398152	0.0397626	0.0396968	0.0396237	0.0395611	0.0395194	0.0394945	0.0394757	0.0394564	0.0394353	0.0394087	0.0393687	0.0393121	0.0392475	0.0391883	0.0391419	0.0391028	0.0390577	0.0389975	0.0389248	0.0388495	0.0387767	0.0387054	0.0386376	0.0385801	0.0385333	0.0384834	0.0384157	0.0383326	0.038253	0.038188	0.0381277	0.0380538	0.0379625	0.0378647	0.0377688	0.0376749	0.0375838	0.0375001	0.0374279	0.0373665
Pg30 d08_1-2	0.0457451	0.045697	0.0456331	0.045561	0.0454877	0.0454164	0.045348	0.0452882	0.0452474	0.0452288	0.0452162	0.0451841	0.045124	0.0450547	0.0450022	0.044971	0.0449419	0.0448946	0.0448296	0.0447685	0.0447306	0.0447106	0.0446837	0.0446323	0.0445608	0.0444834	0.0444091	0.0443428	0.0442856	0.044228	0.0441552	0.0440675	0.0439819	0.0439132	0.0438578	0.0438002	0.0437315	0.0436535	0.0435711	0.0434881	0.0434085	0.043336	0.0432691	0.0432001	0.0431203	0.0430281	0.0429317	0.042848	0.0427914
Pg30 d08_1-3	0.0509895	0.0509095	0.0508389	0.0507897	0.0507597	0.0507341	0.0507003	0.0506575	0.0506137	0.0505777	0.0505529	0.0505348	0.0505109	0.0504663	0.0503915	0.0502906	0.0501841	0.0500986	0.0500446	0.050007	0.049962	0.0499021	0.0498378	0.0497794	0.0497257	0.0496694	0.0496096	0.0495539	0.0495057	0.0494544	0.0493847	0.0492937	0.0491958	0.0491076	0.049034	0.048968	0.0489035	0.0488431	0.0487894	0.0487368	0.0486758	0.0486034	0.0485202	0.0484259	0.0483221	0.0482175	0.0481216	0.0480406	0.0479772
Pg30 d08_2-1	0.0412948	0.041246	0.0411847	0.0411192	0.041057	0.0409984	0.0409447	0.0409021	0.0408751	0.0408587	0.0408412	0.0408096	0.0407597	0.0407012	0.0406493	0.0406094	0.0405741	0.0405329	0.0404806	0.0404192	0.0403544	0.0402935	0.0402392	0.040191	0.040148	0.0401058	0.0400589	0.0400064	0.0399529	0.0399017	0.0398474	0.0397828	0.0397091	0.0396356	0.0395716	0.039516	0.0394591	0.0393916	0.0393107	0.039219	0.0391255	0.0390436	0.0389762	0.03891	0.0388328	0.0387489	0.0386686	0.0385929	0.0385165
Pg30 d08_2-2	0.0400446	0.0400003	0.0399467	0.0398827	0.0398062	0.0397215	0.0396405	0.0395754	0.0395286	0.0394923	0.0394569	0.0394191	0.0393823	0.0393518	0.0393279	0.0393011	0.0392593	0.0391984	0.039128	0.0390621	0.0390076	0.0389637	0.038929	0.0389048	0.038889	0.0388672	0.0388207	0.038747	0.0386647	0.0385906	0.0385184	0.0384317	0.0383323	0.0382425	0.0381798	0.0381375	0.0380964	0.0380474	0.0379947	0.0379441	0.0378968	0.0378484	0.037789	0.0377081	0.0376053	0.0374921	0.0373836	0.0372935	0.0372346
Pg30 d08_2-3	0.0428026	0.0427816	0.042744	0.042688	0.042629	0.0425782	0.0425263	0.0424559	0.0423674	0.0422787	0.0422049	0.0421477	0.0421033	0.0420718	0.0420503	0.042026	0.0419844	0.0419244	0.0418608	0.0418099	0.041776	0.0417493	0.0417183	0.0416792	0.0416342	0.0415847	0.0415283	0.0414655	0.0413994	0.04133	0.0412528	0.0411681	0.0410844	0.0410134	0.0409593	0.0409143	0.0408674	0.0408131	0.0407503	0.0406765	0.0405888	0.0404883	0.0403807	0.0402738	0.0401773	0.0401022	0.0400555	0.0400354	0.040026
Pg30 d08_3-1	0.0557621	0.0557093	0.0556641	0.0556269	0.0555855	0.0555314	0.0554702	0.0554143	0.0553674	0.0553209	0.0552642	0.055196	0.0551277	0.0550749	0.0550417	0.0550117	0.0549605	0.0548802	0.0547897	0.0547151	0.0546645	0.0546236	0.0545747	0.0545155	0.0544555	0.0543998	0.0543461	0.0542935	0.0542452	0.0541984	0.0541414	0.0540643	0.0539671	0.0538576	0.0537468	0.0536447	0.0535538	0.0534684	0.0533845	0.0533059	0.0532378	0.0531767	0.0531085	0.0530185	0.052903	0.0527741	0.052654	0.052562	0.052503
Pg30 d08_3-2	0.0572392	0.0571617	0.0570878	0.0570351	0.0570095	0.0569949	0.056964	0.0569018	0.0568186	0.056738	0.0566758	0.056632	0.0565976	0.056562	0.0565146	0.0564504	0.0563736	0.0562933	0.0562145	0.0561396	0.0560752	0.0560263	0.0559847	0.0559335	0.0558658	0.0557936	0.0557338	0.0556901	0.0556466	0.05558	0.0554766	0.0553452	0.0552165	0.0551216	0.0550691	0.0550362	0.0549957	0.0549394	0.0548721	0.0547935	0.0547007	0.0545983	0.0544942	0.0543921	0.0542916	0.0541924	0.0540957	0.0540098	0.0539501
Pg30 d08_3-3	0.0681237	0.0680921	0.0680536	0.0680049	0.0679435	0.0678664	0.067776	0.067687	0.0676151	0.067559	0.067504	0.0674455	0.0673959	0.0673647	0.0673424	0.0673091	0.0672527	0.0671779	0.0670958	0.0670145	0.0669347	0.0668522	0.0667655	0.0666785	0.0665991	0.0665305	0.0664706	0.066416	0.0663606	0.0662944	0.0662108	0.0661182	0.0660381	0.0659833	0.0659434	0.0658924	0.065812	0.0657051	0.065587	0.0654715	0.065366	0.0652725	0.0651863	0.065096	0.0649926	0.0648784	0.0647619	0.0646536	0.0645663
Pg30 d09_1-1	0.0455044	0.0454564	0.0454137	0.0453726	0.0453296	0.0452866	0.0452467	0.0452097	0.0451698	0.0451227	0.0450705	0.0450189	0.0449688	0.0449184	0.0448694	0.0448288	0.0448008	0.0447814	0.0447583	0.0447188	0.044658	0.0445818	0.0445047	0.0444446	0.0444119	0.0443966	0.0443725	0.0443191	0.0442398	0.0441532	0.0440726	0.0440002	0.0439334	0.0438668	0.0437934	0.0437107	0.0436268	0.0435523	0.0434906	0.0434395	0.0433992	0.0433694	0.0433377	0.0432821	0.0431921	0.0430805	0.0429709	0.0428803	0.0428119
Pg30 d09_1-2	0.0662381	0.0661845	0.0661107	0.066029	0.0659479	0.0658717	0.0658077	0.0657647	0.0657416	0.0657247	0.0657014	0.0656683	0.0656238	0.0655624	0.065482	0.0653915	0.0653087	0.0652496	0.0652164	0.0651951	0.0651643	0.0651085	0.0650266	0.0649299	0.0648382	0.0647665	0.0647141	0.0646691	0.0646214	0.0645663	0.0644978	0.0644108	0.0643143	0.0642286	0.0641666	0.0641196	0.0640666	0.0639942	0.0639004	0.0637935	0.0636922	0.063617	0.0635686	0.0635206	0.0634472	0.0633514	0.0632554	0.0631737	0.0631064
Pg30 d09_1-3	0.0730927	0.0730283	0.0729496	0.0728679	0.0727911	0.0727203	0.072662	0.0726293	0.0726211	0.072609	0.0725628	0.0724845	0.0724059	0.0723488	0.0722998	0.0722289	0.0721316	0.0720365	0.0719734	0.0719406	0.0719092	0.071854	0.0717732	0.0716841	0.0716079	0.0715509	0.0714989	0.0714341	0.0713556	0.0712761	0.0712004	0.0711208	0.0710367	0.0709612	0.0708981	0.0708307	0.0707424	0.0706371	0.0705291	0.0704249	0.070325	0.0702324	0.07015	0.0700715	0.0699862	0.0698872	0.0697758	0.0696658	0.0695809
Pg30 d09_2-1	0.0505548	0.0505286	0.0504969	0.0504557	0.0504084	0.0503619	0.0503188	0.0502713	0.0502088	0.050132	0.0500607	0.0500166	0.0499991	0.0499824	0.0499381	0.0498618	0.0497745	0.0497032	0.0496572	0.0496232	0.0495812	0.0495219	0.0494519	0.0493857	0.0493352	0.0493007	0.0492677	0.0492199	0.0491574	0.0490926	0.0490296	0.0489593	0.0488814	0.0488117	0.0487613	0.0487173	0.048657	0.0485764	0.04849	0.0484116	0.0483422	0.0482764	0.0482121	0.0481516	0.0480917	0.0480189	0.0479224	0.0478143	0.0477315
Pg30 d09_2-2	0.0527139	0.0526857	0.0526539	0.0526148	0.0525699	0.0525215	0.0524724	0.0524295	0.0523947	0.0523587	0.0523096	0.0522477	0.0521865	0.0521365	0.0520949	0.0520498	0.0519916	0.0519239	0.0518632	0.0518266	0.0518169	0.0518156	0.0517953	0.0517395	0.0516561	0.0515685	0.0514945	0.0514371	0.0513915	0.0513469	0.0512866	0.0511988	0.0510979	0.0510174	0.050975	0.050946	0.0508887	0.0507884	0.0506632	0.0505418	0.0504455	0.0503883	0.0503693	0.0503617	0.0503273	0.0502479	0.0501334	0.0500111	0.049911
Pg30 d09_2-3	0.0523042	0.052271	0.052236	0.0521992	0.0521659	0.0521314	0.0520866	0.0520313	0.0519749	0.0519266	0.0518901	0.0518607	0.0518261	0.0517745	0.0517058	0.0516319	0.0515641	0.0515065	0.051458	0.0514159	0.0513766	0.0513362	0.0512922	0.0512435	0.051191	0.0511377	0.0510845	0.0510297	0.0509729	0.0509155	0.0508532	0.0507762	0.0506854	0.0506	0.050536	0.0504854	0.0504265	0.0503508	0.0502642	0.0501738	0.0500861	0.0500111	0.0499532	0.0499011	0.0498352	0.0497457	0.0496384	0.0495322	0.0494513
Pg30 d09_3-1	0.0475556	0.0474872	0.0474159	0.047347	0.0472823	0.0472216	0.0471693	0.0471345	0.0471173	0.0471012	0.0470665	0.0470119	0.046955	0.0469099	0.0468699	0.0468187	0.0467532	0.0466882	0.0466372	0.0465984	0.0465616	0.0465226	0.046487	0.046459	0.0464341	0.046402	0.0463539	0.0462881	0.0462096	0.0461258	0.0460434	0.0459667	0.0458993	0.0458447	0.045799	0.0457486	0.0456821	0.0456049	0.0455322	0.0454694	0.0454069	0.0453357	0.0452573	0.0451786	0.0451024	0.0450262	0.0449486	0.0448727	0.0448044
Pg30 d09_3-2	0.0496256	0.0495927	0.0495565	0.0495304	0.0495116	0.0494822	0.0494312	0.0493689	0.0493152	0.0492792	0.0492565	0.0492358	0.0492046	0.0491542	0.0490858	0.0490132	0.0489522	0.0489091	0.0488772	0.0488392	0.0487831	0.0487134	0.0486501	0.0486091	0.0485838	0.0485515	0.0484964	0.0484267	0.0483657	0.0483233	0.0482812	0.0482139	0.0481188	0.0480197	0.0479424	0.0478937	0.047864	0.0478416	0.0478168	0.0477797	0.0477236	0.0476498	0.0475629	0.0474686	0.0473741	0.047288	0.0472165	0.0471647	0.0471376
Pg30 d09_3-3	0.0465643	0.0465293	0.0465091	0.0464892	0.0464585	0.0464153	0.0463664	0.046319	0.046274	0.0462274	0.046179	0.0461381	0.046112	0.0460936	0.0460682	0.0460297	0.0459815	0.0459292	0.0458767	0.0458297	0.0457926	0.0457619	0.0457258	0.0456777	0.0456229	0.0455723	0.0455312	0.0454932	0.0454478	0.0453887	0.0453196	0.0452518	0.045194	0.045144	0.0450885	0.0450169	0.0449334	0.0448536	0.04479	0.0447407	0.0446936	0.0446389	0.0445752	0.0445037	0.0444252	0.0443414	0.0442589	0.0441869	0.0441327
Pg30 d10_1-1	0.0588702	0.0588241	0.058778	0.0587313	0.058682	0.058624	0.058556	0.0584893	0.0584395	0.0584096	0.0583891	0.0583622	0.0583148	0.0582375	0.0581336	0.0580164	0.057901	0.057799	0.057721	0.0576713	0.0576393	0.0576043	0.0575548	0.0574978	0.0574461	0.057398	0.0573362	0.0572493	0.0571471	0.0570473	0.0569566	0.0568701	0.0567849	0.056707	0.0566414	0.0565831	0.0565195	0.0564409	0.0563448	0.0562383	0.0561376	0.056057	0.0559938	0.0559262	0.0558343	0.055716	0.0555842	0.0554571	0.0553508
Pg30 d10_1-2	0.0675628	0.0675369	0.0674952	0.0674354	0.0673631	0.0672855	0.0672091	0.0671416	0.0670878	0.0670443	0.0670013	0.0669521	0.0668978	0.0668436	0.0667895	0.066727	0.0666504	0.0665647	0.0664827	0.0664104	0.0663428	0.0662711	0.0661949	0.0661241	0.0660652	0.0660079	0.0659341	0.0658413	0.0657473	0.0656676	0.0655951	0.0655136	0.0654193	0.0653231	0.0652345	0.0651533	0.0650742	0.0649919	0.064899	0.0647921	0.0646807	0.0645809	0.0644912	0.064389	0.064259	0.0641131	0.0639789	0.0638774	0.0638165
Pg30 d10_1-3	0.0663158	0.0662353	0.0661717	0.0661221	0.0660772	0.0660294	0.0659806	0.065938	0.0659037	0.0658657	0.0658061	0.0657196	0.065622	0.0655368	0.0654753	0.06543	0.0653867	0.0653354	0.0652723	0.0652007	0.0651296	0.0650652	0.0650038	0.0649384	0.0648709	0.0648071	0.0647472	0.0646858	0.0646191	0.0645431	0.0644504	0.0643397	0.0642256	0.0641291	0.0640613	0.0640139	0.063969	0.0639107	0.0638275	0.0637145	0.0635831	0.0634607	0.0633662	0.0632902	0.0632084	0.0631083	0.0629936	0.062879	0.0627875
Pg30 d10_2-1	0.0550558	0.0550102	0.0549489	0.0548699	0.0547815	0.0546933	0.054616	0.0545613	0.0545336	0.0545216	0.0545037	0.0544661	0.0544134	0.0543604	0.0543096	0.0542472	0.0541645	0.0540805	0.054026	0.0540103	0.0540083	0.0539856	0.053927	0.0538414	0.0537468	0.0536552	0.0535713	0.0534993	0.0534405	0.0533858	0.0533182	0.053229	0.053127	0.0530301	0.0529505	0.0528857	0.0528222	0.0527453	0.0526471	0.0525299	0.0524093	0.0523079	0.0522355	0.0521804	0.0521213	0.0520472	0.0519598	0.0518688	0.0517866
Pg30 d10_2-2	0.0602249	0.0601542	0.0600816	0.0600071	0.0599358	0.0598747	0.059825	0.0597803	0.0597325	0.0596781	0.0596196	0.059562	0.0595111	0.0594702	0.0594318	0.0593821	0.0593168	0.0592471	0.0591841	0.0591273	0.059071	0.0590123	0.0589504	0.0588856	0.0588228	0.0587648	0.0587035	0.0586272	0.0585376	0.0584475	0.0583637	0.0582812	0.0581961	0.0581154	0.0580454	0.0579786	0.0579001	0.0578031	0.0576907	0.0575693	0.0574502	0.0573473	0.0572624	0.0571805	0.0570874	0.0569844	0.0568767	0.0567696	0.0566768
Pg30 d10_2-3	0.055652	0.0556167	0.0555666	0.0554982	0.0554225	0.0553526	0.0552942	0.0552474	0.0552072	0.0551642	0.0551126	0.0550561	0.0550027	0.0549537	0.0549016	0.0548384	0.0547619	0.0546791	0.0546037	0.0545458	0.0545016	0.0544552	0.0543947	0.0543257	0.0542651	0.0542191	0.0541775	0.0541291	0.054074	0.0540118	0.0539325	0.0538314	0.0537244	0.0536337	0.0535579	0.053473	0.0533655	0.0532517	0.0531542	0.0530767	0.0530073	0.0529368	0.0528622	0.0527805	0.052689	0.0525882	0.0524814	0.0523786	0.0522992
Pg30 d10_3-1	0.047511	0.0474726	0.0474427	0.0474182	0.0473878	0.0473399	0.0472739	0.0471994	0.047125	0.04705	0.0469751	0.046912	0.0468741	0.0468578	0.0468428	0.04681	0.0467547	0.0466849	0.0466117	0.0465422	0.0464764	0.0464132	0.046357	0.0463143	0.046283	0.0462515	0.0462115	0.0461658	0.0461186	0.0460632	0.0459888	0.0458972	0.0458044	0.0457225	0.0456479	0.0455689	0.0454823	0.0453952	0.0453126	0.0452328	0.0451546	0.045082	0.0450176	0.0449566	0.044889	0.0448065	0.0447075	0.0446045	0.0445248
Pg30 d10_3-2	0.0505332	0.0505019	0.0504587	0.0504056	0.05035	0.0502979	0.050252	0.0502107	0.0501687	0.0501213	0.0500693	0.0500176	0.0499684	0.0499191	0.0498683	0.0498187	0.0497734	0.0497317	0.0496918	0.0496533	0.0496136	0.0495616	0.0494843	0.0493841	0.0492835	0.0492073	0.0491622	0.0491338	0.0491024	0.0490544	0.048988	0.0489105	0.0488321	0.0487578	0.0486837	0.0485997	0.0485016	0.0483988	0.0483069	0.0482337	0.0481742	0.0481169	0.048051	0.0479707	0.0478764	0.047772	0.0476598	0.047546	0.047449
Pg30 d10_3-3	0.0569533	0.0569066	0.05686	0.0568159	0.0567691	0.0567106	0.0566378	0.0565586	0.0564862	0.0564289	0.0563834	0.0563367	0.0562776	0.0562075	0.0561402	0.0560862	0.0560414	0.0559957	0.0559485	0.0559083	0.0558765	0.0558387	0.0557802	0.0557038	0.0556256	0.0555559	0.0554909	0.0554255	0.0553621	0.0553006	0.0552336	0.055157	0.0550803	0.0550205	0.0549816	0.0549485	0.054899	0.0548245	0.05473	0.0546239	0.0545149	0.0544132	0.0543259	0.054248	0.0541653	0.054066	0.0539497	0.0538334	0.0537492
Pg30 d11_1-1	0.0617075	0.0616282	0.0615586	0.0615018	0.0614565	0.061418	0.0613824	0.0613492	0.0613151	0.0612724	0.0612199	0.0611674	0.0611194	0.0610636	0.0609856	0.0608934	0.0608126	0.0607601	0.060728	0.0606941	0.0606412	0.0605655	0.060473	0.0603774	0.0602955	0.0602367	0.0601959	0.0601532	0.0600889	0.0599973	0.0598908	0.0597876	0.0596977	0.059624	0.059564	0.0595048	0.0594259	0.0593191	0.0591965	0.059075	0.0589586	0.0588446	0.0587337	0.0586287	0.0585274	0.0584246	0.0583196	0.0582187	0.0581359
Pg30 d11_1-2	0.0371741	0.037109	0.0370343	0.0369608	0.0368989	0.0368442	0.0367892	0.0367379	0.0367006	0.0366749	0.0366464	0.0366024	0.036539	0.036463	0.0363881	0.0363262	0.0362775	0.0362311	0.0361783	0.0361208	0.0360664	0.0360193	0.0359754	0.0359261	0.035866	0.0357987	0.0357336	0.0356758	0.0356213	0.03556	0.0354846	0.0353955	0.035301	0.0352137	0.0351385	0.0350646	0.0349763	0.0348752	0.0347776	0.0346944	0.034621	0.0345467	0.0344644	0.0343695	0.034262	0.0341507	0.0340489	0.0339681	0.0339103
Pg30 d11_1-3	0.0362846	0.0362587	0.0362215	0.0361718	0.0361152	0.0360565	0.0359974	0.0359395	0.0358829	0.0358284	0.0357824	0.035748	0.035716	0.0356702	0.035606	0.0355331	0.0354636	0.0354022	0.0353491	0.0353007	0.0352495	0.0351908	0.035128	0.0350725	0.0350325	0.0350043	0.0349746	0.0349281	0.034855	0.0347546	0.0346384	0.0345252	0.0344286	0.0343518	0.0342927	0.0342471	0.0342038	0.034143	0.0340474	0.0339164	0.0337723	0.0336438	0.0335446	0.0334625	0.0333786	0.0332856	0.0331913	0.0331103	0.0330541
Pg30 d11_2-1	0.0503028	0.0502464	0.0501902	0.0501323	0.0500713	0.0500034	0.0499323	0.0498729	0.0498385	0.0498252	0.0498159	0.0497943	0.0497526	0.049693	0.0496266	0.0495668	0.0495202	0.0494826	0.0494418	0.0493868	0.0493187	0.0492507	0.0491936	0.0491441	0.0490919	0.049035	0.0489797	0.0489268	0.0488676	0.0487913	0.0486932	0.048575	0.0484463	0.0483285	0.0482442	0.0481942	0.0481513	0.0480874	0.0479994	0.0479063	0.0478303	0.0477789	0.0477382	0.0476806	0.0475879	0.0474673	0.0473421	0.0472352	0.0471567
Pg30 d11_2-2	0.05431	0.054251	0.0542025	0.0541507	0.0540865	0.0540115	0.0539373	0.0538802	0.0538505	0.053842	0.0538355	0.0538155	0.0537797	0.0537328	0.0536727	0.0535907	0.0534879	0.0533823	0.0532961	0.0532369	0.0531953	0.0531563	0.0531086	0.0530479	0.0529765	0.0529029	0.0528359	0.0527806	0.0527347	0.0526867	0.0526193	0.0525289	0.0524334	0.0523565	0.0522968	0.0522266	0.0521264	0.0520075	0.051894	0.0517958	0.051712	0.0516426	0.0515828	0.0515155	0.0514267	0.0513212	0.0512143	0.0511148	0.0510248
Pg30 d11_2-3	0.0567743	0.0567014	0.0566092	0.0565234	0.0564641	0.0564317	0.0564109	0.0563873	0.0563537	0.0563058	0.0562388	0.056156	0.0560718	0.0560012	0.0559469	0.0559012	0.0558549	0.0558033	0.0557468	0.0556929	0.0556485	0.0556075	0.0555516	0.0554704	0.0553745	0.0552834	0.0552069	0.0551401	0.0550732	0.0549962	0.0549028	0.054794	0.0546831	0.0545937	0.0545389	0.0545049	0.0544601	0.0543863	0.0542904	0.0541911	0.0541049	0.0540378	0.0539783	0.0539009	0.0537921	0.0536656	0.0535445	0.0534385	0.0533427
Pg30 d11_3-1	0.0770526	0.0770161	0.0769681	0.0769086	0.0768381	0.0767575	0.0766746	0.0766053	0.0765598	0.0765333	0.0765113	0.0764802	0.0764318	0.0763659	0.076291	0.076217	0.0761452	0.0760705	0.0759926	0.0759187	0.0758528	0.0757904	0.0757272	0.0756688	0.0756209	0.0755777	0.0755269	0.0754646	0.075397	0.0753231	0.075233	0.0751213	0.0749981	0.0748841	0.0747943	0.0747237	0.0746511	0.074562	0.074463	0.0743697	0.0742876	0.0742076	0.0741185	0.0740176	0.0739121	0.0738115	0.0737195	0.0736338	0.0735521
Pg30 d11_3-2	0.0630385	0.06299	0.0629276	0.0628623	0.0628052	0.0627533	0.0626933	0.0626197	0.0625406	0.0624712	0.0624228	0.0623944	0.0623728	0.0623397	0.0622844	0.0622104	0.0621287	0.0620503	0.0619846	0.061938	0.0619103	0.0618859	0.061842	0.0617703	0.0616859	0.0616081	0.0615378	0.0614668	0.0613968	0.0613378	0.0612866	0.0612243	0.0611404	0.0610443	0.060951	0.0608605	0.0607632	0.0606587	0.060556	0.0604577	0.0603598	0.0602649	0.0601862	0.0601268	0.06007	0.0599936	0.0598907	0.0597762	0.0596762
Pg30 d11_3-3	0.0611201	0.0610365	0.0609541	0.0608834	0.060831	0.0607935	0.0607627	0.0607312	0.0606921	0.0606426	0.0605902	0.0605466	0.0605128	0.0604761	0.0604249	0.06036	0.0602917	0.0602276	0.060168	0.0601107	0.0600579	0.0600132	0.0599772	0.0599462	0.059916	0.0598794	0.0598258	0.0597511	0.0596643	0.0595758	0.0594829	0.0593762	0.0592598	0.0591521	0.0590668	0.0589943	0.0589134	0.0588171	0.0587203	0.0586457	0.0586024	0.0585754	0.0585319	0.0584497	0.0583374	0.0582228	0.058125	0.0580472	0.0579868
Pg30 d12_1-1	0.053122	0.0530854	0.0530506	0.0530122	0.0529739	0.052934	0.0528829	0.0528183	0.0527568	0.0527185	0.0527029	0.0526821	0.052627	0.0525376	0.052442	0.0523646	0.0523064	0.0522578	0.0522165	0.0521824	0.0521445	0.0520871	0.052008	0.0519225	0.0518472	0.0517842	0.0517232	0.0516558	0.051585	0.0515159	0.0514472	0.0513732	0.0512948	0.0512191	0.051148	0.0510743	0.0509934	0.0509115	0.0508339	0.050755	0.0506663	0.0505666	0.0504589	0.0503434	0.0502216	0.0501019	0.0499962	0.0499161	0.0498686
Pg30 d12_1-2	0.0553229	0.0552638	0.0552188	0.0551886	0.055158	0.0551091	0.0550389	0.0549573	0.0548775	0.0548081	0.0547523	0.0547034	0.0546473	0.0545792	0.0545117	0.0544598	0.0544223	0.0543854	0.054341	0.0542933	0.0542462	0.0541928	0.054125	0.0540484	0.0539772	0.0539138	0.0538469	0.0537731	0.0537031	0.0536398	0.0535661	0.0534681	0.053358	0.0532614	0.0531897	0.0531323	0.0530751	0.053011	0.0529329	0.052831	0.0527076	0.0525823	0.0524762	0.0523932	0.0523224	0.0522506	0.0521661	0.0520645	0.051956
Pg30 d12_1-3	0.0650878	0.0650498	0.0650135	0.0649719	0.0649177	0.0648533	0.0647894	0.0647311	0.06467	0.0645975	0.0645187	0.0644443	0.0643742	0.0643016	0.0642248	0.0641484	0.0640732	0.0639955	0.0639156	0.0638403	0.0637778	0.0637299	0.0636892	0.0636454	0.0635915	0.0635271	0.0634557	0.0633803	0.0632995	0.0632071	0.0630966	0.0629714	0.0628445	0.0627299	0.062629	0.0625302	0.062427	0.0623274	0.0622399	0.062158	0.062068	0.0619643	0.0618478	0.0617185	0.0615811	0.061449	0.0613349	0.0612437	0.0611773
Pg30 d12_2-1	0.0702364	0.0701687	0.0700924	0.070015	0.0699398	0.0698702	0.0698113	0.0697653	0.0697259	0.0696837	0.0696357	0.0695827	0.0695242	0.0694611	0.0693992	0.0693419	0.0692815	0.0692088	0.0691277	0.0690542	0.0689961	0.068941	0.0688707	0.0687792	0.0686763	0.0685761	0.0684903	0.0684261	0.0683789	0.0683286	0.0682544	0.0681541	0.0680424	0.0679348	0.0678372	0.0677486	0.0676645	0.0675806	0.0674916	0.0673934	0.0672872	0.0671789	0.067072	0.0669631	0.0668479	0.0667285	0.066609	0.066494	0.0663926
Pg30 d12_2-2	0.0602732	0.0602501	0.0602095	0.060155	0.0600895	0.0600105	0.0599224	0.0598412	0.0597809	0.0597406	0.0597109	0.0596845	0.0596573	0.0596248	0.0595833	0.0595323	0.0594745	0.0594131	0.0593504	0.059288	0.0592255	0.0591624	0.0590967	0.0590278	0.0589557	0.0588783	0.0587971	0.0587214	0.0586602	0.0586072	0.0585436	0.0584604	0.0583659	0.058269	0.0581687	0.0580632	0.0579634	0.0578825	0.0578157	0.0577433	0.0576533	0.0575528	0.057451	0.0573478	0.0572427	0.0571441	0.0570585	0.0569849	0.0569209
Pg30 d12_2-3	0.0619527	0.0618795	0.0618106	0.0617529	0.061707	0.0616677	0.0616286	0.0615862	0.0615408	0.0614952	0.0614529	0.0614153	0.0613792	0.0613352	0.0612707	0.0611822	0.0610834	0.0609951	0.060923	0.0608559	0.0607838	0.0607101	0.0606409	0.0605789	0.0605264	0.0604862	0.0604534	0.0604135	0.0603528	0.0602637	0.060146	0.0600103	0.0598786	0.0597704	0.0596848	0.059601	0.0595053	0.0594045	0.059311	0.0592265	0.0591476	0.0590706	0.058982	0.0588635	0.0587166	0.0585666	0.0584371	0.0583366	0.0582719
Pg30 d12_3-1	0.0575312	0.0574778	0.0574139	0.057337	0.0572552	0.0571836	0.0571291	0.0570829	0.0570326	0.0569803	0.0569395	0.056912	0.0568797	0.0568256	0.0567525	0.056676	0.0566077	0.0565508	0.0565049	0.0564632	0.0564134	0.0563487	0.0562783	0.0562221	0.0561939	0.0561841	0.0561648	0.0561161	0.0560458	0.0559745	0.0559072	0.055834	0.055756	0.0556894	0.0556415	0.0555958	0.0555308	0.0554429	0.0553426	0.0552469	0.0551752	0.0551351	0.0551041	0.0550399	0.0549195	0.0547596	0.0545982	0.0544709	0.0544007
Pg30 d12_3-2	0.0582555	0.058201	0.0581316	0.0580597	0.0580059	0.0579807	0.0579751	0.0579685	0.0579424	0.0578915	0.0578233	0.0577516	0.0576888	0.0576381	0.0575935	0.0575443	0.0574834	0.0574117	0.0573359	0.057262	0.0571913	0.0571226	0.0570562	0.0569962	0.0569482	0.0569109	0.0568763	0.0568369	0.0567927	0.0567439	0.0566849	0.0566125	0.0565334	0.0564599	0.0563966	0.0563351	0.056265	0.0561845	0.0560989	0.0560152	0.0559396	0.0558761	0.0558182	0.0557455	0.0556384	0.0554976	0.0553462	0.0552191	0.0551466
Pg30 d12_3-3	0.0620861	0.0620317	0.0619864	0.0619405	0.0618887	0.0618337	0.0617844	0.0617476	0.0617207	0.0616927	0.0616537	0.0616017	0.0615416	0.0614814	0.0614249	0.0613694	0.0613093	0.0612471	0.0611927	0.0611527	0.0611203	0.0610813	0.0610266	0.0609618	0.060901	0.0608525	0.0608115	0.0607668	0.0607107	0.0606387	0.0605477	0.0604417	0.0603364	0.0602528	0.0601981	0.0601568	0.0601013	0.0600141	0.0598975	0.0597696	0.0596562	0.0595794	0.05954	0.0595111	0.059457	0.0593626	0.0592406	0.0591186	0.0590236
[truncated: 1,766 more columns]

## Sheet: Sample names
	Mc20:	Mucor circinelloides; cultivation temperature: 20 °C
	Mc30:	Mucor circinelloides; cultivation temperature: 30 °C
	Ui20:	Umbelopsis isabellina; cultivation temperature: 20 °C
	Ui30:	Umbelopsis isabellina; cultivation temperature: 30 °C
	Pg20:	Penicillium glabrum; cultivation temperature: 20 °C
	Pg30:	Penicillium glabrum; cultivation temperature: 30 °C
	Mc20 d10_3-1:		Mucor circinelloides; cultivation temperature: 20 °C, day 10, biological replicate number 3, technical replicate number 1
