# Supplementary material for: Microtiter plate cultivation of oleaginous fungi and monitoring of lipogenesis by high-throughput FTIR spectroscopy
Source: Microb Cell Fact. 2017 Jun 9;16:101. doi: 10.1186/s12934-017-0716-7 (PMC5466753; doi:10.1186/s12934-017-0716-7)
Supplement: Supplementary file 3 — Additional file 3: Table S6. GC fatty acid composition. [file 12934_2017_716_MOESM3_ESM.xlsx]

## Sheet: GC_FA_data
%	lipid content	C12:0	C14:0	C15:0	C16:0	C16:1	C17:0	C17:1	C18:0	C18:1n9c	C18:1n7c	C18:2n6c	C18:3n6	C18:3n3	C20:0	C21:0	C22:0	C24:0	SAT	MUFA	PUFA	Dmol-1
Mc20 d1 1	8.13722	0.104716	0.884706	0.176679	17.5017	0.924504	0.52018	0.159702	4.75812	21.0827	0.160625	15.2377	37.1764	0	0.123223	0	0.218269	0.679509	24.9671	22.6187	52.4141	1.64623
Mc20 d2 1	22.3301	0.131968	0.96967	0.363219	18.8383	1.83681	1.5776	0.712392	7.30353	31.9591	0.334724	12.1406	22.2754	0	0.30535	0.0538357	0.345944	0.580567	30.47	35.114	34.416	1.26221
Mc20 d2 2	22.3329	0.109729	0.96187	0.367273	18.7775	1.85999	1.56459	0.725553	7.21967	32.0084	0.325081	12.1858	22.3167	0	0.276519	0.0576993	0.358882	0.624105	30.3178	35.1796	34.5026	1.26501
Mc20 d3 1	32.1173	0.117482	0.995409	0.215144	19.0622	1.79886	0.841811	0.403745	7.62779	35.0701	0.339729	12.9044	19.2086	0	0.277624	0.0728125	0.298654	0.492314	30.0012	37.8858	32.113	1.2132
Mc20 d3 2	31.7092	0.116885	1.00287	0.21297	19.0853	1.83946	0.847788	0.401884	7.67355	35.0989	0.351554	12.8757	19.1182	0	0.290059	0.0678545	0.301014	0.450722	30.0491	37.9571	31.9938	1.21063
Mc20 d3 3	30.3493	0.142444	1.00779	0.218918	19.1148	1.78697	0.844663	0.409692	7.64291	35.0764	0.340783	12.8937	19.1996	0	0.274471	0.054441	0.275535	0.449297	30.0253	37.8814	32.0934	1.21268
Mc20 d4 1	33.9525	0.127639	1.02813	0.195507	18.3524	2.03542	0.711014	0.386833	7.03142	36.446	0.367629	12.8655	19.1741	0	0.255818	0.0685425	0.259935	0.421344	28.4518	39.5086	32.0397	1.22762
Mc20 d4 2	31.8011	0.103323	1.01278	0.192367	18.291	2.04195	0.700968	0.385589	7.02645	36.4627	0.348974	12.8816	19.2725	0	0.249918	0.0648779	0.248797	0.451508	28.342	39.5039	32.1541	1.23085
Mc20 d4 3	31.7852	0.139553	1.03617	0.196789	18.2736	2.12428	0.694668	0.394955	6.92746	36.6357	0.374996	12.8404	19.105	0	0.245422	0.0618798	0.231333	0.43772	28.2445	39.81	31.9454	1.22806
Mc20 d5 1	29.9555	0.119365	1.07013	0.190325	17.6618	2.65167	0.637961	0.401454	5.99257	37.8566	0.434482	12.2694	19.5317	0	0.219867	0.0573598	0.209643	0.418675	26.5777	41.6212	31.8011	1.24755
Mc20 d5 2	29.4196	0.115606	1.06559	0.186725	17.6103	2.68036	0.641313	0.399227	6.16457	37.9312	0.455508	12.1619	19.3599	0	0.227473	0.0607016	0.217012	0.440726	26.7301	41.7482	31.5218	1.24152
Mc20 d5 3	29.2137	0.116007	1.0549	0.188094	17.6564	2.53451	0.642775	0.395994	6.25111	37.6576	0.442931	12.2526	19.5907	0	0.225553	0.0617009	0.205632	0.456764	26.859	41.2977	31.8433	1.24575
Mc20 d6 1	31.1317	0.119797	1.03697	0.167661	17.3727	2.41321	0.55241	0.344527	5.76942	37.942	0.421656	12.8916	19.8708	0	0.212798	0.0572414	0.180844	0.387064	25.8569	41.3807	32.7624	1.26776
Mc20 d6 2	30.6877	0.114838	1.0483	0.164294	17.3145	2.63628	0.54796	0.343068	5.74752	38.367	0.452498	12.7846	19.2816	0	0.2266	0.0607186	0.213619	0.417805	25.8561	42.0777	32.0662	1.25492
Mc20 d6 3	33.4333	0.123835	1.03023	0.168333	17.3317	2.43797	0.563499	0.351557	5.75365	38.1423	0.430525	12.8509	19.6638	0	0.220468	0.055301	0.201383	0.404011	25.8524	41.6329	32.5147	1.26326
Mc20 d7 1	32.9569	0.117297	1.04353	0.156573	17.0556	2.69043	0.505852	0.330068	5.69698	38.8409	0.451457	12.6117	19.339	0	0.221907	0.0565124	0.190138	0.429296	25.4737	42.5756	31.9507	1.25816
Mc20 d7 2	33.4031	0.119984	1.0578	0.15729	17.0921	2.75742	0.510259	0.335004	5.69734	38.9233	0.455067	12.5279	19.2571	0	0.218167	0.0501932	0.177177	0.399073	25.4794	42.7356	31.7849	1.25563
Mc20 d7 3	30.7992	0.144298	1.0628	0.161038	17.0731	2.64481	0.506717	0.331312	5.49959	38.6143	0.449729	12.7352	19.7182	0	0.207106	0.0521295	0.159078	0.390905	25.2568	42.2898	32.4534	1.26915
Mc20 d8 1	30.9909	0.168329	1.14779	0.160395	16.9954	3.13817	0.497122	0.355114	5.06976	39.4774	0.514512	12.2912	19.1674	0	0.203643	0.0508661	0.138941	0.370921	24.8032	43.7382	31.4586	1.25823
Mc20 d8 2	34.4198	0.356887	1.19598	0.160509	17.4039	2.80361	0.520033	0.332922	6.59412	38.058	0.456573	12.1437	18.4127	0	0.509041	0.0593734	0.357036	0.363386	27.5203	41.9233	30.5564	1.21449
Mc20 d8 3	33.8799	0.127196	1.07961	0.159053	16.9588	2.85238	0.504557	0.342775	5.06041	39.3989	0.454544	12.4816	19.5177	0	0.20571	0.0542534	0.162023	0.370487	24.6821	43.3186	31.9993	1.26835
Mc20 d9 1	32.6	0.158054	1.12363	0.140495	16.8169	3.14554	0.453998	0.316395	5.2918	39.5957	0.556577	12.2703	19.0863	0	0.194192	0.0493174	0.155645	0.383242	24.7673	43.8762	31.3566	1.25676
Mc20 d9 2	34.0087	0.173036	1.12614	0.14357	16.8837	3.08898	0.467514	0.316176	5.35291	39.5617	0.5404	12.2773	18.9773	0	0.20182	0.0553244	0.171952	0.394019	24.97	43.7754	31.2546	1.25262
Mc20 d9 3	34.7881	0.158113	1.07697	0.143376	16.9028	2.80847	0.468972	0.309365	5.27847	39.1571	0.488063	12.6248	19.5156	0	0.197105	0.0587578	0.153812	0.394151	24.8325	43.0271	32.1403	1.26823
Mc20 d10 1	33.7007	0.125527	1.06633	0.136582	16.5777	3.06107	0.446764	0.310525	4.88599	40.5081	0.525551	12.2111	19.1203	0	0.195987	0.0518775	0.143217	0.38668	24.0167	44.6519	31.3314	1.26435
Mc20 d10 2	33.283	0.184659	1.14151	0.139107	16.6636	3.26634	0.442247	0.318143	4.97047	40.208	0.554303	12.1578	18.9638	0	0.189383	0.0528649	0.128148	0.3664	24.2784	44.6	31.1216	1.25807
Mc20 d10 3	28.9292	0.163986	1.13886	0.142924	16.713	3.21795	0.443104	0.316422	4.814	40.2216	0.550899	12.1759	19.1389	0	0.188519	0.0512811	0.117664	0.359901	24.1333	44.552	31.3147	1.2632
Mc20 d11 1	27.9357	0.172204	1.20663	0.134432	16.8601	3.48897	0.415275	0.298482	4.89011	40.6943	0.58254	11.8126	18.5077	0	0.186479	0.0527915	0.115806	0.343209	24.3771	45.3026	30.3203	1.24451
Mc20 d11 2	29.7667	0.184064	1.18344	0.136014	16.8232	3.42328	0.413877	0.296704	4.68224	41.009	0.573225	11.8011	18.5901	0	0.190969	0.0451275	0.114825	0.307092	24.0809	45.5279	30.3912	1.249
Mc20 d11 3	27.0816	0.165916	1.18162	0.138654	16.7586	3.44616	0.421013	0.308161	4.94419	40.8841	0.576299	11.7946	18.4807	0	0.191006	0.0462019	0.125615	0.316319	24.2891	45.4356	30.2753	1.24467
Mc20 d12 1	33.4149	0.183852	1.12606	0.132528	16.4891	3.23722	0.421244	0.309836	4.87766	41.2583	0.559994	11.8685	18.6078	0	0.201325	0.0501865	0.134953	0.322955	23.9398	45.5838	30.4764	1.25144
Mc20 d12 2	34.4769	0.14151	1.08429	0.130348	16.3907	3.1726	0.423572	0.304636	4.80987	41.2709	0.546549	11.9757	18.8046	0	0.199535	0.0368962	0.134402	0.334087	23.6853	45.5345	30.7803	1.259
Mc20 d12 3	31.4448	0.178912	1.0939	0.129273	16.2455	3.3202	0.407378	0.313139	4.57953	41.6507	0.564022	12.0906	18.6203	0	0.196682	0.0527536	0	0.341546	23.2255	46.0635	30.711	1.26106
Mc30 d1 1	27.9255	0.170544	1.40366	0.505698	20.9969	2.29312	1.94991	0.71222	6.93618	31.2409	0.505213	16.7751	15.0177	0	0.292616	0.0707655	0.254385	0.436834	33.0175	35.1897	31.7928	1.13793
Mc30 d1 2	26.3439	0.167343	1.37828	0.50581	20.8892	2.28009	1.97771	0.727051	6.97179	31.5245	0.50852	16.6783	14.8569	0	0.33555	0.0694465	0.280614	0.443294	33.019	35.4457	31.5352	1.13373
Mc30 d1 3	26.0149	0.164434	1.3673	0.514634	20.891	2.2255	1.97112	0.718755	7.06097	31.355	0.520537	16.6077	14.9363	0	0.298261	0.101882	0.347067	0.484178	33.2009	35.2551	31.544	1.13279
Mc30 d2 1	28.7514	0.193095	1.60329	0.303648	21.3018	2.56922	0.963496	0.404813	6.31534	32.9078	0.517184	18.1693	13.502	0	0.233355	0.0723126	0.228116	0.314336	31.5288	36.7999	31.6713	1.13644
Mc30 d2 2	30.0702	0.196411	1.63241	0.298811	21.3112	2.66529	0.955511	0.404956	6.32726	33.1156	0.54302	18.0495	13.3307	0	0.226844	0.0811891	0.198271	0.290194	31.5181	37.1018	31.3802	1.13193
Mc30 d2 3	28.8114	0.219136	1.61892	0.303715	21.2688	2.61622	0.969322	0.403435	6.35865	33.0601	0.542776	18.0654	13.3489	0	0.23873	0.0731039	0.222588	0.299728	31.5727	37.0131	31.4143	1.1319
Mc30 d3 1	28.8483	0.215957	1.70387	0.27234	19.363	3.07583	0.854243	0.376034	5.24482	34.7389	0.610896	18.3743	14.0795	0	0.202829	0.0792166	0.174173	0.239446	28.3499	39.1963	32.4538	1.18183
Mc30 d3 2	26.0592	0.209563	1.65845	0.278279	19.369	2.94643	0.876784	0.379297	5.33652	34.5402	0.575354	18.4943	14.2086	0	0.202222	0.0820289	0.166395	0.27138	28.4506	38.8465	32.7029	1.18461
Mc30 d3 3	27.7332	0.21417	1.69699	0.282866	19.3702	3.00588	0.880879	0.383521	5.26408	34.3221	0.578072	18.5209	14.4009	0	0.192957	0.0778194	0.156021	0.259962	28.396	38.6823	32.9218	1.18927
Mc30 d4 1	24.3205	0.251837	1.83159	0.236388	18.1885	3.52835	0.728365	0.327622	4.6151	36.0488	0.684516	18.2045	14.3614	0	0.158259	0.0881737	0.136908	0.227347	26.4625	40.9716	32.5659	1.20465
Mc30 d4 2	26.2712	0.229076	1.75069	0.239083	18.205	3.33607	0.754035	0.329277	4.70639	36.1021	0.668189	18.2498	14.4494	0	0.163233	0.0760678	0.129717	0.220361	26.4736	40.8271	32.6992	1.20675
Mc30 d4 3	29.3216	0.228595	1.74058	0.239855	18.2699	3.27918	0.751159	0.337753	4.82482	35.7806	0.658035	18.3479	14.5362	0	0.171671	0.0814569	0.132923	0.229803	26.6708	40.4451	32.8841	1.2075
Mc30 d5 1	29.1547	0.229986	1.74351	0.210241	17.7343	3.38396	0.623009	0.275311	4.68853	36.0551	0.695712	18.4544	14.8856	0	0.166015	0.0812108	0.135691	0.254467	25.867	40.793	33.34	1.22359
Mc30 d5 2	35.4278	0.219223	1.71047	0.201773	17.7144	3.33621	0.601305	0.274214	4.67121	36.3557	0.69654	18.4198	14.7502	0	0.169503	0.0848158	0.152709	0.246191	25.7716	41.0584	33.17	1.22149
Mc30 d5 3	29.6292	0.236411	1.74849	0.207472	17.7322	3.39055	0.610783	0.278503	4.83616	36.0842	0.70715	18.3848	14.7593	0	0.167558	0.081359	0.13442	0.245626	26.0005	40.8555	33.1441	1.21903
Mc30 d6 1	28.5072	0.245363	1.78975	0.200179	17.0539	3.53551	0.653174	0.285447	4.63289	36.7399	0.745519	18.3787	14.761	0	0.146562	0.0864768	0.134078	0.228994	25.1714	41.6888	33.1398	1.22729
Mc30 d6 2	26.5131	0.254085	1.78488	0.209665	17.136	3.46395	0.643581	0.288142	4.78268	36.4491	0.715836	18.3774	14.8803	0	0.165796	0.0824058	0.124713	0.242892	25.4267	41.3156	33.2577	1.22711
Mc30 d6 3	27.6749	0.249916	1.79498	0.208434	17.0981	3.51132	0.648067	0.290034	4.56535	36.4814	0.733403	18.4353	15.0142	0	0.146491	0.0817742	0.119353	0.23335	25.1458	41.4047	33.4495	1.23318
Mc30 d7 1	27.7334	0.283004	1.90732	0.199733	16.6255	3.69895	0.622188	0.279541	4.73763	37.2288	0.785933	18.2075	14.4415	0	0.160561	0.0903011	0.124429	0.215927	24.9666	42.3843	32.6491	1.22124
Mc30 d7 2	28.399	0.256552	1.81169	0.20156	16.5419	3.55958	0.637166	0.284885	4.45911	37.2947	0.763544	18.4423	14.7517	0	0.151829	0.0902496	0.125484	0.225504	24.501	42.305	33.194	1.23445
Mc30 d7 3	28.7798	0.257475	1.81807	0.207313	16.4742	3.52484	0.649169	0.288474	4.49873	37.2718	0.757192	18.4666	14.802	0	0.157801	0.089929	0.118508	0.221416	24.4926	42.2389	33.2685	1.23578
Mc30 d8 1	29.2252	0.264878	1.85064	0.18057	16.4139	3.64368	0.546461	0.237783	4.66675	37.2521	0.806553	18.2639	14.9034	0	0.149032	0.0892398	0.111804	0.228673	24.502	42.3307	33.1673	1.23569
Mc30 d8 2	30.0715	0.270552	1.86701	0.177587	16.437	3.68476	0.538221	0.238038	4.81862	37.3777	0.810181	18.1497	14.6249	0	0.16631	0.090236	0.130292	0.229309	24.7251	42.5003	32.7746	1.22674
Mc30 d8 3	30.5327	0.265103	1.85628	0.176015	16.4491	3.64494	0.539891	0.236424	4.76512	37.1613	0.812599	18.2202	14.8624	0	0.167773	0.0889431	0.132961	0.234421	24.6756	42.2417	33.0826	1.23269
Mc30 d9 1	31.1214	0.319541	1.90124	0.164409	16.4092	3.42706	0.5015	0.202932	5.20382	37.1991	0.783787	18.0389	14.8406	0	0.161063	0.0877975	0.126288	0.241059	25.116	42.0046	32.8795	1.22604
Mc30 d9 2	29.5007	0.24487	1.71085	0.171396	16.2376	3.21983	0.525182	0.20897	4.75521	37.2296	0.73747	18.4226	15.499	0	0.178329	0.0907924	0.14092	0.245324	24.3004	41.778	33.9216	1.2512
Mc30 d9 3	27.6172	0.262605	1.83098	0.173934	15.9654	3.61379	0.527895	0.236423	4.38447	37.5791	0.812219	18.3645	15.2899	0	0.148377	0.0867582	0.110946	0.218443	23.7098	42.6358	33.6544	1.25235
Mc30 d10 1	24.9503	0.273132	1.88031	0.165677	16.1151	3.81898	0.518486	0.226828	4.34279	38.2131	0.834363	18.0142	14.6463	0	0.145216	0.0934493	0.118776	0.214345	23.8673	43.4722	32.6605	1.2344
Mc30 d10 2	25.8187	0.257589	1.81855	0.172201	16.1836	3.61678	0.552299	0.239059	4.47025	37.9118	0.801088	17.9769	14.9888	0	0.169403	0.0940877	0.114932	0.237655	24.0706	42.9638	32.9657	1.23884
Mc30 d10 3	24.8767	0.254841	1.80954	0.16914	16.0998	3.64513	0.555362	0.233285	4.42497	38.0402	0.809464	18.0791	14.8874	0	0.174719	0.10154	0.128026	0.21841	23.9364	43.0972	32.9664	1.23917
Mc30 d11 1	27.8083	0.241042	1.75192	0.160156	16.0329	3.57853	0.502822	0.213207	4.44903	37.8309	0.828568	17.8813	15.5279	0	0.157188	0.0959105	0.124912	0.23542	23.7513	42.8394	33.4093	1.25186
Mc30 d11 2	29.8819	0.212068	1.64628	0.160342	16.084	3.38822	0.525524	0.212465	4.31828	37.8596	0.798222	17.8573	15.8907	0	0.166676	0.0990059	0.144529	0.24931	23.6061	42.646	33.748	1.26033
Mc30 d11 3	27.606	0.25528	1.79548	0.157041	16.189	3.5239	0.521089	0.210288	4.80452	37.6753	0.830819	17.7661	15.2506	0	0.168467	0.0951965	0.142483	0.237199	24.3658	42.6176	33.0166	1.23901
Mc30 d12 1	31.6179	0.238484	1.66302	0.160636	15.7687	3.35713	0.530279	0.214519	4.46583	37.9513	0.811991	17.7086	16.0411	0	0.168353	0.10094	0.156616	0.270111	23.5229	42.7273	33.7498	1.26268
Mc30 d12 2	29.4838	0.238925	1.70922	0.163138	15.8762	3.45726	0.523266	0.220356	4.50308	38.0676	0.827907	17.711	15.6726	0	0.157793	0.103389	0.124914	0.252889	23.6528	42.9636	33.3837	1.25404
Mc30 d12 3	32.9172	0.27977	1.84759	0.157437	16.0268	3.63937	0.489654	0.217872	4.96883	38.0785	0.87053	17.4784	14.9116	0	0.161406	0.0996403	0.124402	0.240313	24.3958	43.2142	32.39	1.22906
Ui20 d2 1	10.8531	0	0.510989	0	15.4722	0.7443	0	0	6.06074	39.651	0.213449	16.8954	19.305	0	0.328857	0	0	0.568912	22.9417	40.8579	36.2004	1.32564
Ui20 d3 1	25.6249	0	0.895376	0	26.2058	1.44789	0	0	5.80658	46.0227	0.256025	9.27334	9.06834	0	0.414588	0	0.169498	0.293161	33.785	47.8734	18.3417	0.936251
Ui20 d3 2	27.1226	0	0.906511	0	26.3439	1.4518	0	0	5.73929	46.0079	0.254386	9.25202	9.05797	0	0.379348	0	0.163419	0.291742	33.8242	47.8658	18.31	0.935437
Ui20 d3 3	28.1812	0	0.903919	0	26.3587	1.44418	0	0	5.8261	45.9901	0.250059	9.21019	9.00276	0	0.414748	0	0.173415	0.276884	33.9537	47.8333	18.213	0.93262
Ui20 d4 1	32.0561	0	1.21459	0	28.4168	1.74442	0	0	4.92493	46.4457	0.296656	8.06278	8.16487	0	0.344499	0	0.13273	0.132768	35.1663	48.606	16.2276	0.892262
Ui20 d4 2	32.443	0.2633	1.33482	0	28.3944	1.72881	0	0	5.93882	44.595	0.289308	8.19684	8.06321	0	0.615267	0	0.272529	0.184447	37.0036	46.7364	16.2601	0.873197
Ui20 d4 3	29.7939	0	1.25474	0	28.3574	1.78584	0	0	4.73528	45.931	0.296351	8.2415	8.45334	0	0.377345	0	0.0973321	0.340206	35.1623	48.1428	16.6948	0.899859
Ui20 d5 1	30.4421	0	1.33695	0	28.5393	2.08448	0	0	3.9781	46.1537	0.340296	7.96398	8.48272	0	0.527704	0	0.180414	0.24308	34.8055	48.7478	16.4467	0.901239
Ui20 d5 2	30.8058	0	1.32096	0	28.6674	2.05417	0	0	4.08164	46.5251	0.329101	7.81017	8.22703	0	0.331094	0	0.335731	0.139095	34.8759	49.0869	16.0372	0.893883
Ui20 d5 3	28.9789	0	1.32529	0	28.7304	2.06292	0	0	4.22481	46.5577	0.332081	7.80558	8.17287	0	0.33159	0	0.109493	0.164426	34.886	49.1355	15.9785	0.892653
Ui20 d6 1	31.4927	0	1.32558	0	28.8896	2.27105	0	0	3.67094	46.8135	0.363828	7.70917	8.16522	0	0.338906	0	0.108958	0.161104	34.4951	49.6305	15.8744	0.895445
Ui20 d6 2	31.0843	0	1.3253	0	28.8456	2.2752	0	0	3.61001	46.8238	0.356354	7.71677	8.24582	0	0.344695	0	0.141075	0.143338	34.41	49.6274	15.9626	0.897984
Ui20 d6 3	33.471	0	1.33313	0	29.0519	2.28033	0	0	3.56067	46.8649	0.363833	7.65787	8.15294	0	0.329552	0	0.113188	0.123814	34.5123	49.6769	15.8108	0.894515
Ui20 d7 1	31.974	0	1.31861	0	28.2827	2.39139	0	0	3.14853	47.1953	0.380816	7.8598	8.71462	0	0.305729	0	0.0878568	0.148376	33.2917	50.1338	16.5744	0.919973
Ui20 d7 2	33.1368	0	1.27396	0	28.2559	2.36282	0	0	3.288	47.5404	0.382922	7.67669	8.43074	0	0.33694	0	0.113356	0.148842	33.417	50.4756	16.1074	0.911212
Ui20 d7 3	30.4239	0	1.33487	0	28.3588	2.44286	0	0	3.08324	47.0495	0.381244	7.85192	8.77241	0	0.320391	0	0.114252	0.107622	33.3192	50.0565	16.6243	0.920775
Ui20 d8 1	30.9492	0	1.28082	0	28.1617	2.5819	0	0	2.77452	47.0281	0.384039	7.95223	9.10135	0	0.322242	0	0.128872	0.117149	32.7853	50.1612	17.0536	0.933697
Ui20 d8 2	32.1558	0	1.25881	0	28.1546	2.55393	0	0	2.93025	47.1788	0.385903	7.85774	8.9685	0	0.315049	0	0.0935501	0.128799	32.8811	50.2927	16.8262	0.929137
Ui20 d8 3	32.2503	0	1.26583	0	28.2103	2.56036	0	0	2.8162	47.233	0.397021	7.86256	8.95367	0	0.326586	0	0.0790205	0.127463	32.8254	50.3584	16.8162	0.929446
Ui20 d9 1	36.2797	0	1.21734	0	27.2782	2.67158	0	0	2.56602	48.5363	0.426445	7.58561	9.01583	0	0.321977	0	0.0624037	0.106452	31.5524	51.8461	16.6014	0.940648
Ui20 d9 2	36.2524	0	1.21717	0	27.3215	2.66389	0	0	2.6041	48.5136	0.418829	7.56299	8.94138	0	0.334089	0	0.0927142	0.147316	31.7169	51.7787	16.5044	0.937288
Ui20 d9 3	31.8867	0	1.20643	0	27.1626	2.62435	0	0	2.65178	48.4921	0.42867	7.61523	9.09118	0	0.327262	0	0.0879156	0.129372	31.5653	51.7282	16.7064	0.942323
Ui20 d10 1	32.0776	0	1.15214	0	26.9385	2.75679	0	0	2.44676	48.1652	0.426433	7.79198	9.61277	0	0.321534	0	0.0978372	0.112641	31.0694	51.5258	17.4048	0.959481
Ui20 d10 2	31.2429	0	1.14249	0	26.9086	2.74394	0	0	2.34898	48.286	0.423422	7.79447	9.62634	0	0.324117	0	0.0867752	0.137227	30.9482	51.631	17.4208	0.96099
Ui20 d10 3	29.4519	0	1.1444	0	26.8876	2.76669	0	0	2.31332	48.301	0.415814	7.85411	9.73146	0	0.310217	0	0	0.103669	30.7592	51.6552	17.5856	0.965578
Ui20 d11 1	-	0	1.12256	0	26.343	2.82752	0	0	2.11715	48.1658	0.421839	8.05248	10.3673	0	0.293539	0	0	0.122026	29.9983	51.5819	18.4198	0.987887
Ui20 d11 2	30.0476	0	1.11251	0	26.2639	2.79766	0	0	2.1956	48.2426	0.43986	8.02674	10.2959	0	0.304394	0	0	0.145309	30.0217	51.6557	18.3227	0.985969
Ui20 d11 3	30.226	0	1.12421	0	26.534	2.84945	0	0	2.15536	48.3204	0.427762	7.90108	10.0451	0	0.294927	0	0.0637301	0.102702	30.2749	51.779	17.9462	0.977164
Ui20 d12 1	31.5427	0	1.06426	0	25.9528	2.91822	0	0	2.10663	49.0043	0.452308	7.73577	10.0439	0	0.303535	0	0.0970249	0.14321	29.6674	52.5529	17.7797	0.981562
Ui20 d12 2	29.8766	0	1.04742	0	25.8358	2.90401	0	0	2.03285	49.1726	0.455617	7.75961	10.0868	0	0.300397	0	0.0905585	0.136162	29.4432	52.7103	17.8464	0.9849
Ui20 d12 3	36.5184	0	1.07397	0	26.0826	2.93262	0	0	2.04314	49.0857	0.449259	7.67614	9.93647	0	0.315116	0	0.0978219	0.127501	29.7401	52.6473	17.6126	0.97809
Ui30 d1 1	11.8523	0.108656	0.567904	0.0746814	15.9268	0.640397	0.18376	0.0962246	6.22471	40.1849	0.214356	20.8713	13.473	0	0.406487	0.0863362	0	0.581542	24.1609	41.4948	34.3443	1.23656
Ui30 d1 2	14.1155	0	0.571148	0	16.8665	0.653551	0	0	6.48628	41.6096	0	20.5165	13.2194	0	0	0.077024	0	0	24.001	42.2632	33.7359	1.22954
Ui30 d2 1	26.2718	0.0442696	1.11972	0.141339	30.1975	1.49071	0.241286	0.167066	5.24054	35.7449	0.227782	15.9357	8.41487	0	0.362333	0.0474104	0.0939694	0.237776	37.7261	37.9233	24.3506	0.950393
Ui30 d2 2	29.2209	0.0915166	1.14018	0.140462	30.5454	1.48833	0.243937	0.164688	5.23376	35.7132	0.217357	15.8121	8.30875	0	0.350465	0.0419078	0	0.22559	38.0132	37.8659	24.1208	0.944164
Ui30 d2 3	32.7242	0.0601674	1.1298	0.140885	30.5606	1.48272	0.24618	0.164157	5.27743	35.7575	0.223348	15.6939	8.21839	0	0.389976	0.0391676	0.0394373	0.288405	38.172	37.9156	23.9123	0.939587
Ui30 d3 1	34.8887	0.0641692	1.24331	0.151423	31.7582	1.64538	0.254354	0.185581	4.84929	36.1715	0.238186	14.7913	7.52254	0	0.410937	0.037251	0.132057	0.262069	39.1631	38.5231	22.3138	0.906733
Ui30 d3 2	31.9955	0.0696947	1.29922	0.155845	31.8844	1.70219	0.244125	0.186629	4.67708	35.6924	0.233181	15.0662	7.77277	0	0.384952	0.0350037	0.108253	0.223153	39.0818	38.0792	22.839	0.9153
Ui30 d3 3	29.5916	0.0659408	1.24977	0.151193	31.9179	1.64155	0.2535	0.185257	4.83876	36.1598	0.236135	14.7184	7.46544	0	0.418054	0.0363898	0.128497	0.266311	39.3263	38.4898	22.1838	0.903229
Ui30 d4 1	30.6626	0.0723633	1.28042	0.166652	31.4891	1.85066	0.247989	0.199954	4.2937	36.1912	0.251416	14.8417	8.0652	0	0.404683	0.0341288	0.126004	0.218002	38.333	38.7601	22.9069	0.926391
Ui30 d4 2	29.1694	0.0681934	1.29571	0.164323	31.4757	1.86555	0.242339	0.201079	4.22209	36.0747	0.251415	14.9427	8.17014	0	0.379923	0.0341	0.0955587	0.200319	38.1782	38.7089	23.1128	0.931048
Ui30 d4 3	33.752	0.0375678	1.26066	0.166178	31.6378	1.83029	0.247142	0.20457	4.30861	36.2844	0.247067	14.7494	7.98181	0	0.392151	0.0348806	0.119467	0.226423	38.4309	38.8379	22.7312	0.922821
Ui30 d5 1	33.7133	0.0626822	1.2335	0.170752	30.9844	1.89403	0.249717	0.216227	4.04333	36.8139	0.257556	14.7238	8.14454	0	0.439218	0.0411153	0.149359	0.274944	37.649	39.4827	22.8683	0.933639
Ui30 d5 2	27.6334	0.069174	1.26772	0.173529	30.9519	1.94004	0.241341	0.214581	3.97529	36.5532	0.258429	14.929	8.35345	0	0.411664	0.0431159	0.135132	0.217935	37.4868	39.2307	23.2825	0.941491
Ui30 d5 3	33.327	0.0580437	1.2539	0.170389	31.0533	1.90958	0.246342	0.21569	4.06033	36.699	0.262164	14.7783	8.1991	0	0.404211	0.0403589	0.118534	0.24658	37.652	39.3707	22.9774	0.935245
Ui30 d6 1	36.8376	0.03609	1.20954	0.165978	30.3525	1.99916	0.205503	0.196783	3.84395	37.714	0.282968	14.4282	8.44827	0	0.413016	0.0399361	0.123544	0.238784	36.6288	40.4947	22.8764	0.946959
Ui30 d6 2	36.0864	0.0386339	1.21703	0.165518	30.3678	1.99696	0.21017	0.194907	3.83184	37.6552	0.284925	14.486	8.48353	0	0.399415	0.0387462	0.113613	0.216487	36.5993	40.4312	22.9696	0.948538
Ui30 d6 3	38.3132	0.037646	1.21321	0.166566	30.3846	1.99813	0.205474	0.19669	3.83019	37.646	0.285902	14.4667	8.46519	0	0.421064	0.0413007	0.132532	0.203778	36.6364	40.4317	22.9319	0.947607
Ui30 d7 1	35.9755	0.0358375	1.18719	0.165909	29.7879	2.04169	0.195798	0.20146	3.64979	38.1799	0.297473	14.5356	8.57435	0	0.420949	0.0398011	0.105914	0.25758	35.8466	41.0434	23.1099	0.958376
Ui30 d7 2	32.6096	0.0669924	1.23884	0.170534	29.7483	2.09128	0.190395	0.200825	3.52113	37.8373	0.293451	14.7299	8.81539	0	0.372659	0.0415642	0.133637	0.223831	35.7079	40.7468	23.5453	0.966529
Ui30 d7 3	29.7199	0.0700461	1.22574	0.167284	29.5886	2.07955	0.188191	0.196212	3.49608	37.9124	0.292716	14.8326	8.89777	0	0.38385	0.0453359	0.133194	0.218085	35.5164	40.7531	23.7304	0.971117
Ui30 d8 1	37.4406	0.0705684	1.17696	0.172501	29.3932	2.01182	0.206602	0.221715	3.49736	38.2579	0.298321	14.6392	8.86093	0	0.389746	0.0448973	0.158153	0.262894	35.3729	41.127	23.5002	0.969883
Ui30 d8 2	34.0593	0.0329773	1.16161	0.172381	29.4054	2.01117	0.207802	0.218728	3.4799	38.2727	0.289755	14.6776	8.88048	0	0.408051	0.0349179	0.150002	0.259398	35.3125	41.1295	23.5581	0.971261
Ui30 d8 3	39.8798	0.0369552	1.14619	0.171126	29.4038	1.99144	0.214347	0.217824	3.56068	38.4367	0.294384	14.5537	8.76024	0	0.431062	0.0311155	0.134857	0.278682	35.4088	41.2772	23.314	0.966654
Ui30 d9 1	34.5713	0.0371045	1.18385	0.181409	29.2856	2.14336	0.198492	0.219606	3.34429	38.4699	0.30891	14.4712	9.02982	0	0.386363	0.0410949	0.1426	0.276899	35.0777	41.4214	23.501	0.974531
Ui30 d9 2	38.348	0.054966	1.19064	0.179595	29.3345	2.14494	0.198752	0.219838	3.38881	38.6292	0.313155	14.3617	8.92348	0	0.404052	0.0348234	0.121541	0.247798	35.1555	41.5594	23.2851	0.970531
Ui30 d9 3	33.1289	0.0623204	1.14636	0.176543	29.0549	2.09308	0.200463	0.219815	3.42109	38.863	0.31101	14.3877	8.91162	0	0.416336	0.0405	0.165647	0.266101	34.9503	41.7504	23.2993	0.972606
Ui30 d10 1	35.0333	0.0473078	1.05035	0.166774	27.975	2.03973	0.174777	0.202653	3.26157	39.8273	0.323916	14.5143	9.19708	0	0.436463	0.0420708	0.151732	0.275105	33.5811	42.7075	23.7114	0.993273
Ui30 d10 2	34.2879	0.0326864	1.11592	0.174637	28.2328	2.13014	0.173694	0.203931	3.12833	39.2225	0.318676	14.6973	9.44662	0	0.372887	0.0380202	0.131118	0.259779	33.6599	42.1962	24.144	0.999307
Ui30 d10 3	29.994	0.0666239	1.12231	0.173338	28.1131	2.12486	0.164262	0.199371	3.08944	39.2725	0.316222	14.7752	9.52071	0	0.365455	0.0363935	0.134786	0.228451	33.4942	42.2099	24.2959	1.00322
Ui30 d11 1	30.8505	0.0593709	1.07807	0.176749	27.6801	2.09908	0.175047	0.21839	2.96556	39.5651	0.322689	14.8478	9.69537	0	0.354779	0.0394796	0.149813	0.265424	32.9444	42.5124	24.5432	1.01294
Ui30 d11 2	32.6086	0.0286964	1.04848	0.175732	27.6859	2.07315	0.179501	0.220836	3.03067	39.6527	0.318668	14.7754	9.61604	0	0.404768	0.0364388	0.146276	0.274248	33.0108	42.5978	24.3914	1.00997
Ui30 d11 3	32.3925	0.0534237	1.07374	0.181303	27.7896	2.10046	0.17838	0.219232	2.94067	39.465	0.318394	14.834	9.69595	0	0.375328	0.0389219	0.14173	0.255748	33.0288	42.4412	24.53	1.01197
Ui30 d12 1	35.7024	0.0253644	1.03979	0.180544	27.6688	2.07079	0.183281	0.227166	3.09819	40.0947	0.331512	14.4737	9.41218	0	0.397326	0.0434439	0.144407	0.282272	33.0635	43.0506	23.8859	1.00235
Ui30 d12 2	35.1396	0.0293343	1.05914	0.183773	27.7441	2.09935	0.177538	0.228073	3.06253	39.918	0.330094	14.4801	9.45828	0	0.411815	0.0398893	0.151588	0.297459	33.1572	42.9044	23.9384	1.00239
Ui30 d12 3	-	0.0274516	1.06691	0.182123	27.5828	2.12312	0.174829	0.229257	2.99378	39.8783	0.329161	14.6713	9.66093	0	0.356551	0.0400343	0.114508	0.238756	32.7777	42.8901	24.3322	1.01215
Pg20 d2 1	5.39502	0	0.205529	0.273163	14.0051	0.611485	1.49355	0.444325	3.51942	8.90433	0.137911	46.0418	0	23.2587	0	0	0	0.505299	20.0021	10.448	69.5499	1.72806
Pg20 d3 1	16.9143	0	0.146239	0.117323	13.7106	3.38848	0.271955	0.126133	10.0352	31.2817	0.69138	34.2526	0	4.23082	0.618991	0.0382724	0.285788	0.540444	25.7648	35.637	38.5982	1.17064
Pg20 d4 1	21.2682	0	0.136985	0.108632	13.6344	4.14415	0.191425	0.10933	10.6774	35.6684	0.832594	30.4251	0	2.40978	0.674602	0.0382718	0.307548	0.392625	26.1619	40.8882	32.9499	1.09198
Pg20 d4 2	19.5271	0	0.129177	0.10648	13.5466	4.11363	0.189058	0.113216	10.6688	35.6597	0.836818	30.6366	0	2.35509	0.681493	0.0279002	0.275912	0.411695	26.0372	40.8653	33.0975	1.09415
Pg20 d5 1	24.5615	0	0.12716	0.105629	13.4548	3.54887	0.151468	0.0960885	11.7674	37.7625	0.703567	28.8924	0	1.70721	0.768112	0.0269956	0.280131	0.405295	27.087	42.2356	30.6774	1.05298
Pg20 d5 2	25.9749	0	0.12812	0.107702	13.4118	3.5402	0.148182	0.0785446	11.8396	37.8948	0.710551	28.7062	0	1.6948	0.795146	0.0294809	0.269707	0.404796	27.1346	42.3621	30.5033	1.05064
Pg20 d5 3	23.1764	0	0.133413	0.107385	13.4368	3.53555	0.147594	0.0940307	11.6343	37.5367	0.70281	29.2436	0	1.71	0.750793	0.0296444	0.320422	0.402515	26.9629	41.9916	31.0455	1.05793
Pg20 d6 1	26.9859	0	0.127075	0.129199	14.2395	3.0072	0.148959	0.0942765	12.9406	36.6616	0.599295	28.8653	0	1.41709	0.80031	0.0352217	0.307601	0.371807	29.1003	40.4799	30.4198	1.02737
Pg20 d6 2	21.8018	0	0.12961	0.127962	14.1978	2.98364	0.126005	0.105684	12.8227	36.5301	0.60314	29.2426	0	1.37867	0.756074	0.0297273	0.317315	0.360192	28.8673	40.3767	30.756	1.03267
Pg20 d6 3	25.3693	0	0.136513	0.128349	14.3163	3.05501	0.149315	0.0979218	12.8088	36.5858	0.609611	29.0427	0	1.40512	0.777784	0.0233015	0.281613	0.358812	28.9808	40.449	30.5702	1.02994
Pg20 d7 1	24.155	0	0.135262	0.131281	14.3387	2.96566	0.132713	0.0957566	13.2565	36.3043	0.596343	29.0495	0	1.26529	0.799725	0.0248933	0.317225	0.381598	29.518	40.0605	30.4215	1.02169
Pg20 d7 2	27.2767	0	0.129108	0.128275	14.3636	3.02359	0.135019	0.0899195	13.3444	36.4691	0.599082	28.7371	0	1.25493	0.798619	0.0293679	0.347541	0.368471	29.6444	40.2705	30.0851	1.01696
Pg20 d7 3	27.0855	0	0.13073	0.128914	14.2996	2.98266	0.132916	0.0847308	13.4065	36.546	0.602313	28.7002	0	1.23394	0.795406	0.0312165	0.325441	0.393657	29.6444	40.3079	30.0477	1.01637
Pg20 d8 1	23.8718	0	0.123217	0.133732	14.3344	2.56619	0.108944	0.0950623	13.8104	35.7712	0.515119	29.5579	0	1.12073	0.824412	0.025055	0.387475	0.422507	30.1701	39.0707	30.7592	1.0171
Pg20 d8 2	24.2634	0	0.124434	0.133712	14.3311	2.55945	0.110693	0.0910088	13.8453	35.8162	0.511328	29.56	0	1.12963	0.816448	0.027886	0.340879	0.397591	30.128	39.1024	30.7695	1.01771
Pg20 d8 3	27.4326	0	0.123045	0.132969	14.3816	2.60791	0.124998	0.0876115	13.8592	35.963	0.527852	29.3372	0	1.09166	0.820648	0.026094	0.35597	0.389618	30.2141	39.2772	30.5087	1.01386
Pg20 d9 1	28.0875	0	0.126007	0.135804	14.3828	2.42738	0.11641	0.0803833	14.095	35.5799	0.462713	29.7601	0	1.12639	0.851306	0.0224149	0.304232	0.358428	30.3924	38.6194	30.9881	1.01722
Pg20 d9 2	24.8441	0	0.122766	0.136734	14.3527	2.40137	0.104381	0.0797309	14.0341	35.4532	0.454489	29.9949	0	1.15204	0.834795	0.0296781	0.30945	0.355702	30.2803	38.4808	31.2389	1.02111
Pg20 d9 3	22.4566	0	0.124637	0.139021	14.459	2.45357	0.104856	0.0900852	13.8972	35.3088	0.466251	30.2185	0	1.10848	0.79883	0.0236394	0.293417	0.338619	30.1792	38.4045	31.4163	1.02346
Pg20 d10 1	24.0932	0	0.129987	0.146153	14.7368	2.16802	0.0943211	0.0929514	13.5956	34.5831	0.394048	31.1939	0	1.23725	0.758851	0.0235712	0.309119	0.357606	30.152	37.3223	32.5257	1.03611
Pg20 d10 2	27.0137	0	0.128693	0.143546	14.8787	2.30039	0.0989439	0.070811	13.7652	35.0741	0.421781	30.5779	0	0.994781	0.743285	0.0248777	0.301323	0.33002	30.4146	37.9349	31.6505	1.02231
Pg20 d10 3	24.3393	0	0.122496	0.13684	14.8228	2.29611	0.100667	0.0673568	13.9354	35.3241	0.437957	30.2939	0	0.905231	0.767379	0.0254404	0.290019	0.292965	30.494	38.2226	31.2834	1.01695
Pg20 d11 1	25.6994	0	0.12375	0.144605	14.4866	2.43322	0.100117	0.0883339	14.4029	35.13	0.464551	30.1344	0	0.888723	0.787459	0.024348	0.315068	0.334806	30.7196	38.1939	31.0865	1.01256
Pg20 d11 2	25.4815	0	0.124514	0.146599	14.422	2.42571	0.0975741	0.0783594	14.4408	35.1822	0.467771	30.0763	0	0.878337	0.802136	0.0232668	0.307887	0.347084	30.7119	38.2586	31.0295	1.01196
Pg20 d11 3	25.1759	0	0.123473	0.14269	14.4292	2.45095	0.10053	0.0720593	14.4085	35.2588	0.478449	30.0411	0	0.846064	0.813703	0.0227503	0.328313	0.342955	30.7121	38.3241	30.9638	1.01098
Pg20 d12 1	21.0311	0	0.121927	0.151902	14.8507	2.07351	0	0.0824328	14.1135	34.4741	0.381883	31.0897	0	0.978985	0.743353	0.0199985	0.336919	0.37433	30.7126	37.1282	32.1591	1.02425
Pg20 d12 2	19.3969	0	0.128733	0.150148	14.8615	2.07548	0	0.0736888	14.0105	34.4173	0.382106	31.2973	0	0.960392	0.684097	0.0239745	0.328539	0.374192	30.5616	37.0948	32.3435	1.02742
Pg20 d12 3	-	0	0.126214	0.151445	14.9556	2.16362	0.0943877	0.0814288	14.0367	34.4871	0.399957	31.0602	0	0.918262	0.7299	0.0237726	0.312273	0.308817	30.7391	37.2116	32.0492	1.02228
Pg30 d1 1	3.99317	0	0.333561	0.370408	13.8753	0.377033	0.316082	0	5.21284	20.681	0	49.817	0	5.53093	0.270189	0.114372	0.389758	0.829679	21.7122	22.6759	55.6119	1.39431
Pg30 d2 1	7.86029	0	0.191895	0.154353	13.8089	0.884526	0.357457	0.146972	5.6686	25.4363	0.312294	48.1146	0	2.04124	0.400628	0.0915655	0.620884	1.07714	22.3714	27.135	50.4935	1.30163
Pg30 d3 1	11.0077	0	0.173811	0.179571	14.3851	1.32923	0.293461	0.13363	7.47098	29.6025	0.420404	42.0346	0	1.01224	0.718311	0.0732783	0.449953	1.20247	24.9469	31.7259	43.3272	1.19393
Pg30 d4 1	17.4711	0	0.191679	0.208439	15.2149	1.60101	0.271998	0.139043	8.53277	31.3478	0.473217	38.9393	0	0.537167	0.657477	0.0675115	0.464299	0.940316	26.5494	33.7669	39.6837	1.13672
Pg30 d4 2	17.8762	0	0.188231	0.205504	15.2283	1.60502	0.268843	0.13547	8.54702	31.4118	0.478319	38.8655	0	0.533372	0.667528	0.0615063	0.457011	0.947696	26.5717	33.7665	39.6618	1.13624
Pg30 d5 1	25.6267	0	0.199067	0.209581	16.1043	1.84344	0.24516	0.111451	8.6415	32.3422	0.503409	37.2479	0	0.283185	0.721269	0.0595686	0.474365	0.723329	27.3781	34.9186	37.7033	1.10608
Pg30 d5 2	24.5593	0	0.201587	0.211243	16.0605	1.83338	0.247183	0.109761	8.62029	32.2811	0.502193	37.2902	0	0.286729	0.738444	0.0545091	0.483145	0.773312	27.3902	34.8575	37.7522	1.10649
Pg30 d5 3	25.0289	0	0.202002	0.210743	16.0825	1.85915	0.246537	0.112617	8.5781	32.3158	0.500085	37.2645	0	0.289916	0.737292	0.0603286	0.468272	0.744774	27.3306	34.9369	37.7325	1.10692
Pg30 d6 1	22.4184	0	0.187389	0.260654	15.9229	1.56422	0.261104	0.124173	7.87867	31.0147	0.443561	39.6997	0	0.289671	0.694516	0.0685465	0.45206	0.752977	26.4788	33.2969	40.2243	1.14035
Pg30 d6 2	21.6648	0	0.190033	0.255996	15.955	1.57824	0.255637	0.126313	7.89223	31.0694	0.443276	39.731	0	0.282441	0.635043	0.0644984	0.430846	0.752296	26.4315	33.3545	40.2139	1.14065
Pg30 d6 3	20.8355	0	0.200593	0.256882	15.9428	1.57202	0.261814	0.127718	7.84769	31.0945	0.445765	39.6991	0	0.289565	0.667237	0.0694319	0.430592	0.766361	26.4434	33.3737	40.1829	1.14029
Pg30 d7 1	23.0177	0	0.193156	0.290152	15.8594	1.47391	0.279128	0.139429	7.36658	30.0892	0.414411	41.4351	0	0.280781	0.591715	0.0676325	0.407898	0.745832	25.8015	32.2691	41.9294	1.16409
Pg30 d7 2	23.0833	0	0.18695	0.287975	15.8411	1.4661	0.276872	0.137528	7.36514	30.0373	0.411478	41.4972	0	0.278082	0.602754	0.0663126	0.440082	0.770798	25.838	32.178	41.984	1.16424
Pg30 d7 3	22.8473	0	0.189351	0.286974	15.8959	1.47505	0.274095	0.137657	7.39902	30.0331	0.412108	41.4661	0	0.273907	0.573009	0.0644453	0.429997	0.760962	25.8738	32.1949	41.9313	1.16331
Pg30 d8 1	25.6084	0	0.192013	0.286111	15.898	1.56268	0.266534	0.127546	7.47863	30.4186	0.426209	40.9508	0	0.252407	0.618832	0.0650093	0.419449	0.696164	25.9208	32.6489	41.4303	1.15762
Pg30 d8 2	24.411	0	0.190425	0.284186	15.8339	1.52115	0.261585	0.131076	7.35684	30.5034	0.419908	41.0643	0	0.27162	0.600426	0.06833	0.422398	0.749086	25.7671	32.6961	41.5368	1.16041
Pg30 d8 3	23.7368	0	0.187908	0.285157	15.9144	1.56229	0.269737	0.130795	7.51355	30.2919	0.424856	40.9763	0	0.25042	0.617898	0.062584	0.425363	0.740552	26.0171	32.5543	41.4286	1.15662
Pg30 d9 1	28.0745	0	0.190218	0.301183	16.1019	1.62573	0.276341	0.136469	7.40086	30.0783	0.438199	41.2604	0	0.211802	0.588387	0.0611966	0.415894	0.634174	25.9702	32.386	41.6438	1.15885
Pg30 d9 2	27.7775	0	0.195588	0.298432	16.1242	1.64095	0.274323	0.130679	7.41487	30.0904	0.431035	41.2095	0	0.211812	0.600202	0.0586555	0.394468	0.629457	25.9902	32.4048	41.6049	1.15827
Pg30 d9 3	28.5296	0	0.197858	0.299174	16.0977	1.63943	0.274197	0.134242	7.42697	30.1431	0.438462	41.2016	0	0.217607	0.550962	0.0603135	0.389123	0.644849	25.9411	32.4648	41.594	1.1587
Pg30 d10 1	24.2209	0	0.189186	0.332693	15.6016	1.33722	0.290648	0.151705	6.64183	29.1705	0.377631	43.6667	0	0.237273	0.523739	0.0710478	0.384825	0.694837	24.7304	31.1657	44.104	1.19611
Pg30 d10 2	23.7083	0	0.185749	0.33453	15.6274	1.34138	0.29096	0.147703	6.68783	29.0339	0.382819	43.642	0	0.229833	0.519476	0.0732593	0.383259	0.731598	24.8341	31.0729	44.093	1.19489
Pg30 d10 3	25.3217	0	0.187376	0.333374	15.6141	1.34795	0.295532	0.147411	6.6981	29.0521	0.378844	43.6275	0	0.230054	0.528923	0.0655333	0.411729	0.741605	24.8763	31.0735	44.0502	1.19404
Pg30 d11 1	28.7219	0	0.183716	0.344078	15.6455	1.49184	0.292697	0.140904	6.98042	28.9533	0.41029	43.3532	0	0.197917	0.547053	0.0681527	0.407258	0.719598	25.1885	31.0889	43.7225	1.18732
Pg30 d11 2	26.5448	0	0.181804	0.339769	15.6683	1.50978	0.291552	0.142328	6.88123	29.093	0.414042	43.2754	0	0.200787	0.535296	0.0674653	0.387859	0.700128	25.0534	31.2996	43.647	1.18794
Pg30 d11 3	28.869	0	0.184242	0.341043	15.6283	1.49979	0.292608	0.143865	6.89685	29.2507	0.415705	43.133	0	0.199564	0.540297	0.0656072	0.392886	0.713155	25.055	31.4335	43.5116	1.18656
Pg30 d12 1	26.5119	0	0.189088	0.349976	15.7371	1.55128	0.304198	0.147164	6.93038	28.8447	0.422376	43.3576	0	0.197856	0.564136	0.0642827	0.390354	0.646364	25.1759	31.0863	43.7378	1.1876
Pg30 d12 2	27.8705	0	0.187054	0.345167	15.7439	1.55257	0.301758	0.155006	6.88363	28.9331	0.423914	43.3377	0	0.199699	0.530416	0.0568793	0.429524	0.614978	25.0933	31.1781	43.7287	1.18835
Pg30 d12 3	27.8046	0	0.184883	0.348946	15.751	1.57481	0.29979	0.154327	6.90165	28.8901	0.421176	43.3481	0	0.196647	0.534944	0.0656834	0.389176	0.648454	25.1246	31.1755	43.6999	1.18772

## Sheet: Sample names
	Mc20:	Mucor circinelloides; cultivation temperature: 20 °C
	Mc30:	Mucor circinelloides; cultivation temperature: 30 °C
	Ui20:	Umbelopsis isabellina; cultivation temperature: 20 °C
	Ui30:	Umbelopsis isabellina; cultivation temperature: 30 °C
	Pg20:	Penicillium glabrum; cultivation temperature: 20 °C
	Pg30:	Penicillium glabrum; cultivation temperature: 30 °C
	d2:	day 2
	1, 2, 3:	technical replicate number
