# Supplementary material for: Microtiter plate cultivation of oleaginous fungi and monitoring of lipogenesis by high-throughput FTIR spectroscopy
Source: Microb Cell Fact. 2017 Jun 9;16:101. doi: 10.1186/s12934-017-0716-7 (PMC5466753; doi:10.1186/s12934-017-0716-7)
Supplement: Supplementary file 4 — Additional file 4: Table S7. HPLC glucose concentration. [file 12934_2017_716_MOESM4_ESM.xlsx]

## Sheet: HPLC glucose
Days	Mc20 I	Mc20 II	Mc20 III	Mc30 I	Mc30 II	Mc30 III	Ui20 I	Ui20 II	Ui20 III	Ui30 I	Ui30 II	Ui30 III	Pg20 I	Pg20 II	Pg20 III	Pg30 I	Pg30 II	Pg30 III
0 (medium)	79.29	79.29	79.29	79.29	79.29	79.29	79.29	79.29	79.29	79.29	79.29	79.29	79.29	79.29	79.29	79.29	79.29	79.29
1	76.6	75.42	76.87	64.34	63.91	63.98	80.55	80.08	79.47	74.5	74	73.23	77.72	78.39	78.64	78.48	78.22	77.56
2	70.03	69.75	68.87	53.27	53.38	53.6	74.48	75.08	74.71	59.35	59.63	59.35	75.55	74.82	75.85	69.74	69.82	69.79
3	64.29	63.68	63.64	45.15	44.56	45.86	64.71	64.59	64.74	48.19	47.66	47.24	62.82	62.98	63.58	61.85	64.96	63.97
4	58.81	60.65	58.76	35.34	35	34.59	54.7	55.15	54.59	38.62	38.84	37.37	47.06	51.43	52.65	54.27	53.08	54.74
5	58.47	58.89	58.67	29.88	28.89	28.88	45.03	45.2	43.87	32.67	33.51	32.04	39.93	51.13	40.43	38.49	36.11	41.61
6	56.32	56.08	55.94	20.8	19.6	19.44	37.01	37.36	36.13	30.68	30.64	28.11	31.67	31.35	31.94	37.13	38.71	39.49
7	53.06	54.23	53.79	12.7	13.14	12.28	32.68	31.86	32.41	25.82	25.73	25.17	29.04	28.31	28.57	30.29	30.04	33.2
8	52.77	53.11	53.38	11.04	11.22	10.82	27.93	28.09	27.72	20.25	19.68	20.52	22.79	27.64	21.78	25.56	28.03	27.43
9	51.86	52.93	51.6	7.49	6.03	6.61	24.46	24.3	24.52	20.29	22.69	21.23	19.54	20.53	20.84	21.43	23	21.29
10	50.81	51	47.91	1.48	1.39	0.61	18.95	18.96	18.81	15.2	16.45	14.67	13.86	12.88	14.75	22.54	23.53	21.22
11	50.26	50.08	49.42	0.85	1.26	0.73	15.49	15.24	15.17	12.96	11.03	14	18.97	10.61	10.05	12.65	11	12.52
12		48.33	48.45	1.67	0.47	0.5	12.8	12	12.21	10.85	7.34	10.47	7.58	7.88	8	7.24	7.31	8.4

## Sheet: Sample names
	Mc20:	Mucor circinelloides; cultivation temperature: 20 °C						I, II, III:	biological replicate number
	Mc30:	Mucor circinelloides; cultivation temperature: 30 °C
	Ui20:	Umbelopsis isabellina; cultivation temperature: 20 °C
	Ui30:	Umbelopsis isabellina; cultivation temperature: 30 °C
	Pg20:	Penicillium glabrum; cultivation temperature: 20 °C
	Pg30:	Penicillium glabrum; cultivation temperature: 30 °C
